# Supplementary material for: Recommended distances for physical distancing during COVID-19 pandemics reveal cultural connections between countries
Source: PLoS One. 2023 Dec 15;18(12):e0289998. doi: 10.1371/journal.pone.0289998 (PMC10723704; doi:10.1371/journal.pone.0289998)
Supplement: S1 File — (ZIP) [file pone.0289998.s005.zip]

Archive with 14 entries (14 files):
- COVID-Distances8.csv
- __MACOSX/._COVID-Distances8.csv
- Table1-Sorokowska_revised.txt
- __MACOSX/._Table1-Sorokowska_revised.txt
- LegalSystems2.txt
- __MACOSX/._LegalSystems2.txt
- COVID-distances-script_new.R
- __MACOSX/._COVID-distances-script_new.R
- geo_cepii2_revised.csv
- __MACOSX/._geo_cepii2_revised.csv
- Currency.csv
- __MACOSX/._Currency.csv
- SARS.csv
- __MACOSX/._SARS.csv
