# Supplementary material for: Recommended distances for physical distancing during COVID-19 pandemics reveal cultural connections between countries
Source: PLoS One. 2023 Dec 15;18(12):e0289998. doi: 10.1371/journal.pone.0289998 (PMC10723704; doi:10.1371/journal.pone.0289998)
Supplement: S1 File — (ZIP) [file pone.0289998.s005.zip › COVID-Distances8.csv]

c	Region-subregion-country-area	Country-names-rworldmap	Country-code	Country-code-GeoDist	contact-noncontact			Type	Parent-code	Recommended-distance	Rec-distance-m	Rec-distance-m-and-f	Average-dist	Institution	website	date-of-access	Notes	Population-density-2019	Population-density-2020
25	Recommended-distance	SUB-SAHARAN AFRICA	947	947				SDG region	1828	NAP	NAP	NAP	NAP					48.7	50
26	Eastern Africa	Eastern Africa	910	910			Le Parisien	Subregion	947	NAP	NAP	NAP	NAP					65.1	66.8
27	Burundi	Burundi	108	108				Country/Area	910	1	1	1	1		http://www.archidiocesedebujumbura.bi/?fr/at694/1	5/28/20		449	463
28	Comoros	Comoros	174	174				Country/Area	910	1	1	1	1	-	https://stopcoronavirus.km/	5/22/20		457.2	467.3
29	Djibouti	Djibouti	262	262				Country/Area	910	1	1	1	1	Ministère de la Santé	https://lanation.dj/point-de-presse-sur-la-situation-covid-19-le-08-avril-2020/	5/22/20		42	42.6
30	Eritrea	Eritrea	232	232				Country/Area	910	no physical distanciation	none	none	none	Ministry of Health	http://www.shabait.com/news/local-news/30342--ministry-of-health-public-guidelines-no-3	6/4/20		34.6	35.1
31	Ethiopia	Ethiopia	231	231				Country/Area	910	1 (3 feet)	1	0.9	1	Adama AIDS Resource Center	https://www.aarc.gov.et/	5/22/20	1m with sick person	112.1	115
32	Kenya	Kenya	404	404				Country/Area	910	2	2	2	2	Ministry of Health	https://www.health.go.ke/	5/22/20	2m with person with symptoms	92.4	94.5
33	Madagascar	Madagascar	450	450			1	Country/Area	910	1	1	1	1	Government	http://www.sante.gov.mg/ministere-sante-publique/	5/28/20		46.4	47.6
34	Malawi	Malawi	454	454				Country/Area	910	1	1	1	1	President of the Republic of Malawi	https://www.manaonline.gov.mw/index.php/component/k2/item/13884-address-by-his-excellency-prof-arthur-peter-mutharika-president-of-the-republic-of-malawi-on-confirmed-coronavirus-cases	5/22/20		197.6	202.9
35	Mauritius	Mauritius	480	480				Country/Area	910	1	1	1	1	Ministère de la Santé et du Bien-être	https://covid19.mu/	5/22/20		625.5	626.5
36	Mayotte	Mayotte	175	175		1		Country/Area	910	NA (part of France)	NAP	NAP	NAP	Santé Publique France	https://www.mayotte.ars.sante.fr/system/files/2020-03/Infographie_Coronavirus_vdef_0.pdf	5/22/20		709.7	727.5
37	Mozambique	Mozambique	508	508				Country/Area	910	1	1	1	1	Governo de Moçambique	https://www.portaldogoverno.gov.mz/por/Imprensa/COVID19			38.6	39.7
38	Reunion	Reunion	638	638				Country/Area	910	NA (part of France)	NAP	NAP	NAP					355.6	358.1
39	Rwanda	Rwanda	646	646				Country/Area	910	1	1	1	1	Ministère de la Santé	https://www.rbc.gov.rw/fileadmin/user_upload/annoucement/CV%20update%2028%20Mar%20Fre.pdf	5/23/20		511.8	525
40	Seychelles	Seychelles	690	690				Country/Area	910	1	1	1	1	Department of Health	http://www.health.gov.sc/index.php/covid-19/	5/22/20	1m avec une personne malade	212.5	213.8
41	Somalia	Somalia	706	706				Country/Area	910	2	2	2	2	Ministry of Health	https://moh.gov.so/en/2020/04/11/how-often-should-you-visit-your-midwife/	5/22/20		24.6	25.3
42	South Sudan	South Sudan	728	728				Country/Area	910	1	1	1	1	-	https://radiotamazuj.org/en/news/article/covid-19-south-sudan-reviews-curfew-as-cases-rise-to-34	5/29/20		18.1	18.3
43	Uganda	Uganda	800	800				Country/Area	910	1	1	1	1	Ministry of Health	https://www.health.go.ug/covid/prevention/	5/23/20	1m with someone coughing or sneezing	221.6	228.9
44	United Republic of Tanzania	Tanzania	834	834				Country/Area	910	distance not specified	none	none	none	President	https://time.com/5841441/tanzania-coronavirus-defeated-prayer/	5/29/20		65.5	67.4
45	Zambia	Zambia	894	894				Country/Area	910	1	1	1	1	Minister of Health	http://www.parliament.gov.zm/sites/default/files/images/publication_docs/Wednesday%2019th%20Feb%202020%20Ministerial%20Statement%20by%20Hon.%20Dr%20Chilufya.pdf	5/23/20	1m with symptomatic person	24	24.7
46	Zimbabwe	Zimbabwe	716	716				Country/Area	910	1	1	1	1	Ministry of Health and Child Care	http://www.mohcc.gov.zw/	5/23/20		37.9	38.4
47	Middle Africa	Middle Africa	911	911				Subregion	947	NAP	NAP	NAP	NAP					26.8	27.6
48	Angola	Angola	24	24				Country/Area	911	2	2	2	2	Departamento de Vigilância Epidemiológica	http://www.governo.gov.ao/VerNoticia.aspx?id=49438	5/23/20	2m with symptomatic person	25.5	26.4
49	Cameroon	Cameroon	120	120				Country/Area	911	1	1	1	1	Gouvernement	https://www.minddevel.gov.cm/wp-content/uploads/2020/03/Corona-instructions-mayors-Fr.pdf	5/22/20		54.7	56.2
50	Central African Republic	Central African Republic	140	140				Country/Area	911	1	1	1	1	Femme du Président	https://www.acap.cf/Message-de-la-Premiere-Dame-de-Centrafrique-Brigitte-Touadera-sur-la-lutte-contre-le-COVID-19_a10407.html	5/23/20		7.6	7.8
51	Chad	Chad	148	148				Country/Area	911	1	1	1	1	Ministère du Commerce, de l’Industrie, et de la promotion du Secteur privé	https://www.presidence.td/fr-synth-1111-Vendredi_le_20_mars_2020.html	5/23/20		12.7	13
52	Congo	Congo	178	178				Country/Area	911	1	1	1	1	Premier Ministre	https://coronavirus.tech.cg/assets/build/files/Declaration_du_gouvernement-1.pdf	5/23/20		15.8	16.2
53	Democratic Republic of the Congo	Democratic Republic of the Congo	180	180				Country/Area	911	1	1	1	1	Ministère de la Santé	https://www.stopcoronavirusrdc.info/directives-prises-par-le-gouvernement	5/22/20		38.3	39.5
54	Equatorial Guinea	Equatorial Guinea	226	226				Country/Area	911	1	1	1	1	-	https://www.zabibcabis.gq/coronavirus-guide-pour-mieux-comprendre-le-cordon-sanitaire/amp/	5/23/20		48.3	50
55	Gabon	Gabon	266	266			1	Country/Area	911	1.5	1.5	1.5	1.5	Comité de pilotage du plan de veille et de riposte contre l'épidémie à coronavirus		5/22/20		8.4	8.6
56	Sao Tome and Principe	Sao Tome and Principe	678	678				Country/Area	911	1	1	1	1	Governo são-tomense	http://ms.gov.st/?p=1677	5/23/20		224	228.3
57	Southern Africa	Southern Africa	913	913				Subregion	947	NAP	NAP	NAP	NAP					25.1	25.5
58	Botswana	Botswana	72	72				Country/Area	913	2-Jan	2-Jan	2-Jan	1.5	Government of Botswana	https://www.gov.bw/sites/default/files/2020-03/Covid19.pdf	5/23/20	The recommendation is not precise and is indeed 1-2 meters.	4.1	4.1
59	Eswatini	Swaziland	748	748				Country/Area	913	1	1	1	1	Eswatini Government	http://www.gov.sz/index.php/latest-news/204-latest-news/2402-coronavirus-statement	5/23/20	1m with a person who is coughing or sneezing	66.8	67.5
60	Lesotho	Lesotho	426	426				Country/Area	913	1	1	1	1	Government of Lesotho	https://www.gov.ls/wp-content/uploads/2020/05/LEGAL-NOTICE-NO.-41-OF-2020.pdf	5/23/20	1m in shops	70	70.6
61	Namibia	Namibia	516	516				Country/Area	913	1	1	1	1	Republic of Namibia	http://www.mhss.gov.na/documents/119527/775250/18+march+2020+covid+19+media+briefing+statement.pdf/82203147-a4c1-4019-a710-d52480e714ba	5/23/20	1m with a person who is coughing or sneezing	3	3.1
62	South Africa	South Africa	710	711		1.5 meters in https://coronavirus.westerncape.gov.za/frequently-asked-questions/frequently-asked-questions-about-social-distancing	1	Country/Area	913	1-1.5-2	1-1.5-2	1-1.5-2	1.5	Department of Health	1 meter in https://www.gov.za/sites/default/files/gcis_documents/COVID-19-AND-PARENTS-final-30.03.2020.pdf.pdf; 1.5 meters in https://www.nicd.ac.za/diseases-a-z-index/covid-19/covid-19-guidelines/ and https://coronavirus.westerncape.gov.za/frequently-asked-questions/frequently-asked-questions-about-social-distancing; 2 meters in https://sacoronavirus.gov.za/social-distancing/	5/23/20		48.3	48.9
63	Western Africa	Western Africa	914	914		1		Subregion	947	NAP	NAP	NAP	NAP	West African Health Organization (WAHO)	http://www.sante.gouv.sn/sites/default/files/Bulletin%20d%E2%80%99informations%20Epid%C3%A9miologique%20Semaine%209%20du%2024%20f%C3%A9vrier%20au%2001%20mars%202020.pdf	5/22/20	1m avec une personne qui tousse, éternue ou a de la fièvre	64.6	66.3
64	Benin	Benin	204	204				Country/Area	914	1	1	1	1	Gouvernement de la République du Bénin	https://www.gouv.bj/actualite/556/coronavirus-les-11-mesures-prises-par-le-conseil-extraordinaire-des-ministres-au-benin/	5/22/20		104.7	107.5
65	https://www.sig.gov.bf/actualites/agenda-du-gouvernement/details?tx_news_pi1%5Baction%5D=detail&tx_news_pi1%5Bcontroller%5D=News&tx_news_pi1%5Bnews%5D=303&cHash=605cb1ec367d2241fba0d781315529d8	Burkina Faso	854	854			1	Country/Area	914	1	1	1	1	Gouvernement du Burkina Faso	https://www.sig.gov.bf/actualites/agenda-du-gouvernement/details?tx_news_pi1%5Baction%5D=detail&tx_news_pi1%5Bcontroller%5D=News&tx_news_pi1%5Bnews%5D=303&cHash=605cb1ec367d2241fba0d781315529d8	5/22/20		74.3	76.4
66	Cabo Verde	Cabo Verde	132	132				Country/Area	914	1	1	1	1	Governo de Cabo Verde	https://covid19.cv/	5/23/20		136.5	138
67	Cote d'Ivoire	Cote d'Ivoire	384	384			1	Country/Area	914	1	1	1	1	Gouvernement de Côte d'Ivoire	http://www.gouv.ci/_actualite-article.php?recordID=10960	5/22/20		80.9	83
68	Gambia	Gambia	270	270				Country/Area	914	distance not specified	none	none	none	site:.gm	https://www.mrc.gm/coronavirus-covid-19-information/	5/22/20		232	238.8
69	Ghana	Ghana	288	288				Country/Area	914	2	2	2	2	Ministry of Health	http://lgs.gov.gh/index.php/precautionary-measures-against-corona-virus-covid-19/	5/23/20	2m with a person with fever, cough, sneezing and difficulty in breathing	133.7	136.6
70	Guinea	Guinea	324	324				Country/Area	914	2	2	2	2	Ministère de la Sécurité et de la Protection Civile	https://infocommunication.gov.gn/actualites/	5/22/20	maybe 1m on other web pages	52	53.4
71	Guinea-Bissau	Guinea-Bissau	624	624				Country/Area	914	1-1.5	1-1.5	1-1.5	1.25	Governo	http://jornalnopintcha.gw/2020/04/23/governo-abre-mercado-improvisado-de-prevencao-do-coronavirus/	5/23/20		68.3	70
72	Liberia	Liberia	430	430				Country/Area	914	6 feet	2	1.8	1.8	President Weah	https://okfm.com.lr/2020/03/16/liberia-records-first-confirmed-case-of-covid-19/	6/4/20		51.3	52.5
73	Mali	Mali	466	466				Country/Area	914	1	1	1	1	Ministère de la Santé et des Affaires Sociales		5/23/20	1m avec une personne malade	16.1	16.6
74	Mauritania	Mauritania	478	478				Country/Area	914	distance not specified	none	none	none	Ministère de la Santé	http://www.sante.gov.mr/?p=3566			4.4	4.5
75	Niger	Niger	562	562			2	Country/Area	914	1	1	1	1	Gouvernement du Niger	https://www.presidence.ne/conseils-des-ministres/2020/3/17/1i763t2b5go80edbk59zqkxofp0vfk	5/22/20		18.4	19.1
76	Nigeria	Nigeria	566	566				Country/Area	914	2	2	2	2	Nigeria Centre for Disease Control	https://ncdc.gov.ng/news/242/17th-march-2020--third-case-of-coronavirus-disease-%28covid-19%29-confirmed-in-nigeria	5/23/20	2m with a person who is coughing or sneezing	220.7	226.3
77	Saint Helena	Saint Helena	654	654				Country/Area	914	NA (part of UK)	NAP	NAP	NAP					15.5	15.6
78	Senegal	Senegal	686	686				Country/Area	914	1	1	1	1	Centre des Opérations d’Urgence Sanitaire (COUS)	http://www.cousenegal.sn/questions-sur-le-coronavirus/	5/22/20	1m avec une personne malade	84.6	87
79	Sierra Leone	Sierra Leone	694	694				Country/Area	914	1	1	1	1	Government of Sierra Leone	http://dhse.gov.sl/press-realease/	5/23/20	1m with a person showing signs of fever, cough and difficulty in breathing	108.2	110.5
80	Togo	Togo	768	768				Country/Area	914	1	1	1	1	Gouvernement	https://covid19.gouv.tg/a-propos-du-coronavirus/	5/23/20	1m avec une personne malade	148.6	152.2
81	NORTHERN AFRICA AND WESTERN ASIA	NORTHERN AFRICA AND WESTERN ASIA	1833	1833				SDG region	1828	NAP	NAP	NAP	NAP					41.1	41.8
82	Northern Africa	Northern Africa	912	912				Subregion	1833	NAP	NAP	NAP	NAP					31.1	31.7
83	Algeria	Algeria	12	12			2	Country/Area	912	1	1	1	1	وزارة الصحة والسكان وإصلاح المستشفيات	http://covid19.cipalgerie.com/ar/	5/27/20		18.1	18.4
84	Egypt	Egypt	818	818				Country/Area	912	1.5	1.5	1.5	1.5	وزارة الصحة والسكان	https://www.care.gov.eg/	5/27/20		100.8	102.8
85	Libya	Libya	434	434				Country/Area	912	2	2	2	2	المركز الوطني لمكافحة الأمراض	https://ncdc.org.ly/Ar/	5/27/20		3.9	3.9
86	Morocco	Morocco	504	504			1	Country/Area	912	1	1	1	1	وزارة الصحة	http://www.covidmaroc.ma/Pages/AccueilAR.aspx	5/26/20		81.7	82.7
87	Sudan	Sudan	729	736				Country/Area	912	1	1	1	1	وزارة الصحة الاتحادية	http://www.fmoh.gov.sd/	5/27/20		24.3	24.8
88	Tunisia	Tunisia	788	788				Country/Area	912	1	1	1	1	وزارة الصحة	https://covid-19.tn/	5/27/20		75.3	76.1
89	Western Sahara	Western Sahara	732	732				Country/Area	912	NA (dispute with Morocco)	NAP	ND	NAP				Sous la colonisation marocaine	2.2	2.2
90	Western Asia	Western Asia	922	922				Subregion	1833	NAP	NAP	NAP	NAP					57.3	58.2
91	Armenia	Armenia	51	51				Country/Area	922	1.5	1.5	1.5	1.5	Republic of Armenia	https://hy.armradio.am/2020/05/15/covid-19-%D5%A1%D5%B6%D5%BE%D5%BF%D5%A1%D5%B6%D5%A3%D5%B8%D6%82%D5%A9%D5%B5%D5%A1%D5%B6-%D5%AF%D5%A1%D5%B6%D5%B8%D5%B6%D5%B6%D5%A5%D6%80%D5%9D-%D5%A3%D6%80%D5%A1%D5%BD%D5%A5%D5%B6%D5%B5%D5%A1%D5%AF/	5/23/20	based on automatic translation	103.9	104.1
92	Azerbaijan	Azerbaijan	31	31				Country/Area	922	2	2	2	2	Azərbaycan Respublikasının Nazirlər Kabineti	https://cabmin.gov.az/az/article/761/	5/23/20	based on automatic translation	121.6	122.7
93	Bahrain	Bahrain	48	48				Country/Area	922	2	2	2	2	وزارة الصحة	https://www.moh.gov.bh/covid19	5/27/20		2159.4	2238.9
94	Cyprus	Cyprus	196	196				Country/Area	922	2	2	2	2	Press and Information Office, Ministry of Health	https://www.pio.gov.cy/coronavirus/index.html	5/24/20		129.7	130.7
95	Georgia	Georgia	268	268			https://www.tma.edu.ge/geo/covid	Country/Area	922	2	2	2	2	Government	https://stopcov.ge/			57.5	57.4
96	Iraq	Iraq	368	368				Country/Area	922	1	1	1	1	وزارة الصحة العراقية	https://moh.gov.iq/			90.5	92.6
97	Israel	Israel	376	376				Country/Area	922	2	2	2	2	Ministry of Health	https://govextra.gov.il/ministry-of-health/corona/corona-virus/guidelines/	5/23/20	based on automatic translation	393.7	400
98	Jordan	Jordan	400	400				Country/Area	922	1	1	1	1	وزارة الصحة	https://corona.moh.gov.jo/ar	5/27/20		113.8	114.9
99	Kuwait	Kuwait	414	414				Country/Area	922	2	2	2	2	وزارة الصحة	https://corona.e.gov.kw/	6/5/20		236.1	239.7
100	Lebanon	Lebanon	422	422				Country/Area	922	2	2	2	2	وزارة الصحة العامة	https://corona.ministryinfo.gov.lb/	5/27/20		670.2	667.2
101	Oman	Oman	512	512				Country/Area	922	distance not specified	none	none	none	وزارة الصحة	https://covid19.moh.gov.om/#/home	6/5/20		16.1	16.5
102	Qatar	Qatar	634	634				Country/Area	922	2	2	2	2	وزارة الصحة العامة	https://covid19.moph.gov.qa/AR/Pages/default.aspx	5/27/20		243.9	248.2
103	Saudi Arabia	Saudi Arabia	682	682				Country/Area	922	2	2	2	2	وزارة الصحة	https://covid19.moh.gov.sa/	5/27/20		15.9	16.2
104	State of Palestine	State of Palestine	275	931				Country/Area	922	2	2	2	2	وزارة الصحة	https://www.corona.ps/	5/27/20		827.5	847.4
105	Syrian Arab Republic	Syria	760	760				Country/Area	922	1	1	1	1	وزارة الصحة	http://www.moh.gov.sy/Default.aspx?tabid=56&language=ar-YE	6/5/20	Un mètre des malades	93	95.3
106	Turkey	Turkey	792	792			1	Country/Area	922	1.5	1.5	1.5	1.5	Ministry of Health	https://www.tuseb.gov.tr/haber/162	5/30/20	"3-4 steps" is the official recommendation, "1.5 m" on TV	108.4	109.6
107	United Arab Emirates	United Arab Emirates	784	784				Country/Area	922	2	2	2	2	الهيئة الوطنية لإدارة الطوارئ والأزمات والكوارث	https://covid19.ncema.gov.ae/	5/27/20		116.9	118.3
108	Yemen	Yemen	887	887			http://www.moh.gov.ye/	Country/Area	922	1	1	1	1	وزارة الصحة العامة والسكان	https://www.saba.ye/en/news3087024.htm	5/27/20	The official FB page of the ministry f Health is more updated : https://www.facebook.com/MHPYemen/	55.2	56.5
109	CENTRAL AND SOUTHERN ASIA	CENTRAL AND SOUTHERN ASIA	921	921				SDG region	1828	NAP	NAP	NAP	NAP					192.8	195.1
110	Central Asia	Central Asia	5500	5500				Subregion	921	NAP	NAP	NAP	NAP					18.6	18.9
111	Kazakhstan	Kazakhstan	398	398				Country/Area	5500	1	1	1	1	Ministry of Health	https://www.ktk.kz/ru/newsfeed/article/2020/06/13/151165/	6/15/20	https://tengrinews.kz/kazakhstan_news/distantsiyu-dlya-lyudey-v-ocheredyah-ustanovili-v-kazahstane-394834/	6.9	7
112	Kyrgyzstan	Kyrgyzstan	417	417				Country/Area	5500	1	1	1	1		http://covid.kyrgyzmedia.kg/sposoby-kak-ne-zarazitsya/	6/15/20	https://www.bbc.com/russian/features-52018923	33.5	34
113	Tajikistan	Tajikistan	762	762				Country/Area	5500	1	1	1	1		https://www.tajmedun.tj/ru/vzglyad-na/obshchestvo/zabolevanie-vyzvannoe-koronavirusom-covid-19-chasto-zadavaemye-voprosy/	6/15/20	1m from a sick person	66.6	68.1
114	Turkmenistan	Turkmenistan	795	795				Country/Area	5500	1	1	1	1		http://saglykhm.gov.tm/tm/profilaktika-infektsionnyh-zabolevaniy/	6/15/20	1m from a person who is coughing or sneezing	12.6	12.8
115	Uzbekistan	Uzbekistan	860	860				Country/Area	5500	2	2	2	2		http://www.minzdrav.uz/openData/csv/SanPin-0372-20.pdf	6/8/20	page 4, 2.5.	77.5	78.7
116	Southern Asia	Southern Asia	5501	5501				Subregion	921	NAP	NAP	NAP	NAP					299.7	303.2
117	Afghanistan	Afghanistan	4	4				Country/Area	5501	no physical distanciation	none	none	none	-	-	6/5/20	La lettre numéro 11, date 30 mai 2020, ministère du travail et des affaires sociales, indique 2 mètres mais le gouvernement n'a pas donné de distance officielle.	58.3	59.6
118	Bangladesh	Bangladesh	50	50				Country/Area	5501	1	1	1	1	Ministry of Health and Family Welfare	http://www.mohfw.gov.bd/index.php?option=com_docman&task=doc_download&gid=22313&lang=en	5/23/20		1252.6	1265.2
119	Bhutan	Bhutan	64	64				Country/Area	5501	1 (3 feet)	1	0.9	1	Royal Government Of Bhutan		5/26/20	1m from a person who is coughing or sneezing	20	20.2
120	India	India	356	699			1	Country/Area	5501	1 (3 feet)	1	0.9	1	National Health Portal	https://www.nhp.gov.in/disease/communicable-disease/novel-coronavirus-2019-ncov	5/26/20	1m from person who is unwell	459.6	464.1
121	Iran	Iran	364	364				Country/Area	5501	1.8-2	2	2	2	https://behdasht.gov.ir/step2corona	https://behdasht.gov.ir/	6/4/20	2m in some websites and 1.8 in others	50.9	51.6
122	Maldives	Maldives	462	462				Country/Area	5501	1 (3 feet)	1	0.9	1	Government	https://www.gov.mv/en/covid19/publications/measures-to-ease-lockdown	6/9/20		1769.9	1801.8
123	Nepal	Nepal	524	524				Country/Area	5501	distance not specified	ND	ND	ND	Government	http://edcd.gov.np/resources/download/reduce-your-risk-of-coronavirus-infection-iec	5/26/20	alternative medicine recommendations: https://drive.google.com/file/d/15ZeiYQgNrHkP3qRG-uSzcLmP_WAu2tZ2/view	199.6	203.3
124	Pakistan	Pakistan	586	586				Country/Area	5501	1	1	1	1	Government of Pakistan	https://covid.gov.pk/faq	5/26/20	1m from sick person	280.9	286.5
125	Sri Lanka	Sri Lanka	144	144				Country/Area	5501	1 (3 feet)	1	0.9	1	Ministry of Health	https://hpb.health.gov.lk/en/covid-19	5/26/20	1m from a sick person	340	341.5
126	EASTERN AND SOUTH-EASTERN ASIA	EASTERN AND SOUTH-EASTERN ASIA	1832	1832				SDG region	1828	NAP	NAP	NAP	NAP					146.8	147.6
127	Eastern Asia	Eastern Asia	906	906				Subregion	1832	NAP	NAP	NAP	NAP					144.7	145.2
128	China	China	156	156			1	Country/Area	906	1	1	1	1	Chinese Center for Disease Control and Prevention	http://www.chinacdc.cn/en/COVID19/202002/P020200310326809462942.pdf	5/26/20		152.7	153.3
129	Hong Kong	Hong Kong	344	344				Country/Area	906	1	1	1	1	Government of the Hong-Kong Special Administrative Region	https://www.coronavirus.gov.hk/eng/social_distancing.html	5/26/20		7082.1	7140
130	China, Macao SAR	China, Macao SAR	446	446				Country/Area	906	NA (part of China)	NAP	NAP	NAP					21419.6	21717.1
131	Taiwan	Taiwan	158	158				Country/Area	906	1-1.5	1-1.5	1-1.5	1.25	Taiwan center for disease control	https://www.cdc.gov.tw/Advocacy/SubIndex/2xHloQ6fXNagOKPnayrjgQ?diseaseId=N6XvFa1YP9CXYdB0kNSA9A&tab=3	5/26/20	indoor: 1.5. outdoor: 1	671.4	672.6
132	Dem. People's Republic of Korea	Dem. People's Republic of Korea	408	408				Country/Area	906	1	1	1	1	Workers' Party of Korea	https://rodong.rep.kp/ko/index.php?strPageID=SF01_02_01&newsID=2020-02-19-0029			213.2	214.1
133	Japan	Japan	392	392			2	Country/Area	906	2	2	2	2	Ministry of Health, Labour and Welfare	https://www.mhlw.go.jp/content/10900000/000623146.pdf	5/27/20		348	346.9
134	Mongolia	Mongolia	496	496				Country/Area	906	1.5	1.5	1.5	1.5	-	https://covid19.gov.ua/yak-zakhystyty-sebe-ta-ridnykh	5/26/20		2.1	2.1
135	Republic of Korea	Republic of Korea	410	410			2	Country/Area	906	2	2	2	2	KCDC	http://ncov.mohw.go.kr/en/infoBoardView.do?brdId=14&brdGubun=141&dataGubun=&ncvContSeq=1551&contSeq=1551&board_id=&gubun=	5/26/20		526.8	527.3
136	South-Eastern Asia	South-Eastern Asia	920	920				Subregion	1832	NAP	NAP	NAP	NAP					152.5	154
137	Brunei Darussalam	Brunei Darussalam	96	96				Country/Area	920	2	2	2	2	Ministry of Health	http://www.moh.gov.bn/SitePages/FAQCOVID19.aspx		2m from a person who is coughing or sneezing	82.2	83
138	Cambodia	Cambodia	116	116			2	Country/Area	920	1	1	1	1	Ministry of Health	http://hismohcambodia.org/public/fileupload/ESMF-Cambodia%20COVID-19%20ER%20Project%2029%20April%202020.pdf	5/27/20		93.4	94.7
139	Indonesia	Indonesia	360	360			1	Country/Area	920	1	1	1	1	Ministry of Health	https://www.kemkes.go.id/folder/view/full-content/structure-faq.html	5/27/20		149.4	151
140	Laos	Laos	418	418				Country/Area	920	2	2	2	2	Prime Minister	http://www.vientianetimes.org.la/freeContent/Prime%20Minister%27s%20order%20on%20COVID-19%20final.pdf	6/4/20		31.1	31.5
141	Malaysia	Malaysia	458	458				Country/Area	920	1	1	1	1	Ministry of Health	https://www.moh.gov.my/moh/resources/Penerbitan/Garis%20Panduan/COVID19/Annex_26_COVID_guide_for_Social_Distancing_24032020.pdf	5/27/20		97.2	98.5
142	Myanmar	Myanmar	104	104				Country/Area	920	1 (3 feet)	1	0.9	1		https://www.mdn.gov.mm/en/q-coronaviruses-covid-19	5/27/20		82.7	83.3
143	Philippines	Philippines	608	608				Country/Area	920	1	1	1	1	Department of Health	https://www.doh.gov.ph/COVID-19/FAQs	5/27/20	1m from sick person	362.6	367.5
144	Singapore	Singapore	702	702				Country/Area	920	1	1	1	1	Ministère de la Santé	https://www.moh.gov.sg/news-highlights/details/stricter-safe-distancing-measures-to-prevent-further-spread-of-covid-19-cases	5/27/20		8291.9	8357.6
145	Thailand	Thailand	764	764			1	Country/Area	920	1	1	1	1	Ministry of Public Health	https://ddc.moph.go.th/viralpneumonia/eng/img/infographic/covid19_man_eng.pdf	5/27/20		136.3	136.6
146	Timor-Leste	Timor-Leste	626	626				Country/Area	920	1	1	1	1	Governo de Timor-Leste	http://timor-leste.gov.tl/?p=23718&n=1	5/27/20	1m from a person with respiratory syndroms (cough, etc.)	87	88.7
147	Viet Nam	Viet Nam	704	704			2	Country/Area	920	2	2	2	2	Prime Minister	https://vietnamtimes.org.vn/vietnam-pm-issues-social-distancing-order-on-national-scale-for-15-days-18951.html	5/27/20		311.1	313.9
148	LATIN AMERICA AND THE CARIBBEAN	LATIN AMERICA AND THE CARIBBEAN	1830	1830				SDG region	1828	NAP	NAP	NAP	NAP					32.2	32.5
149	Caribbean	Caribbean	915	915				Subregion	1830	NAP	NAP	NAP	NAP					191.7	192.6
150	Anguilla	Anguilla	660	660				Country/Area	915	NA (part of UK)	NAP	NAP	NAP					165.2	166.7
151	Antigua and Barbuda	Antigua and Barbuda	28	28				Country/Area	915	6 feet	2	1.8	1.8	Government of Antigua and Barbuda	https://ab.gov.ag/pdf/covid_news/Essential_Services_Statement_Apri_9_2020_24Hrs_Lockdown_Ammendment.pdf	5/27/20		220.7	222.6
152	Aruba	Aruba	533	533				Country/Area	915	NA (part of Netherlands)	NAP	NAP	NAP					590.6	593.1
153	Bahamas	Bahamas	44	44				Country/Area	915	3-6 feet	2-Jan	0.9-1.8	1.35	Prime Minister	https://opm.gov.bs/tag/bahamas-coronavirus/	5/27/20	range between 3 and 6 feet	38.9	39.3
154	Barbados	Barbados	52	52				Country/Area	915	6 feet	2	1.8	1.8	Government	https://gisbarbados.gov.bb/blog/extracts-emergency-management-covid-19-order-2020-fbclidiwar32cxrvq5zqfy0msm6nybss1_90a-nygoo3isvesndcghk-wagaik1dz48/	5/27/20		667.5	668.3
155	Bonaire, Sint Eustatius and Saba	Bonaire, Sint Eustatius and Saba	535	535				Country/Area	915	NA (part of Netherlands)	NAP	NAP	NAP					79.2	79.9
156	British Virgin Islands	British Virgin Islands	92	92				Country/Area	915	NA (part of UK)	NAP	NAP	NAP					200.2	201.6
157	Cayman Islands	Cayman Islands	136	136				Country/Area	915	NA (part of UK)	NAP	NAP	NAP					270.6	273.8
158	Cuba	Cuba	192	192				Country/Area	915	1.5	1.5	1.5	1.5	Ministerio de la salud publica de la republica de Cuba	https://salud.msp.gob.cu/?emd_video=medidas-de-higiene-para-prevenir-infecciones-respiratorias	5/27/20	distance recommandée avec une pesonen malade	106.5	106.4
159	Curacao	Curacao	531	531				Country/Area	915	NA (part of Netherlands)	NAP	NAP	NAP					368.1	369.6
160	Dominica	Dominica	212	212				Country/Area	915	3-6 feet	2-Jan	0.9-1.8	1.35	Government	http://www.dominica.gov.dm/tips-to-protect-self-family	5/27/20		95.7	96
161	Dominican Rep.	Dominican Rep.	214	214				Country/Area	915	2	2	2	2	journal	https://www.noticiasaominuto.com/mundo/1463192/republica-dominicana-bombeiros-encharcam-quem-nao-cumpre-distanciamento	5/29/20		222.2	224.5
162	Grenada	Grenada	308	308				Country/Area	915	6 feet	2	1.8	1.8	Government	https://covid19.gov.gd/faq/	5/27/20		329.4	330.9
163	Guadeloupe	Guadeloupe	312	312				Country/Area	915	NA (part of France)	NAP	NAP	NAP					245.7	245.8
164	Haiti	Haiti	332	332				Country/Area	915	1	1	1	1	Government	https://reliefweb.int/sites/reliefweb.int/files/resources/20200428_-_flash_update_no._5_covid-19_-_ocha_haiti_-_fr.pdf	5/27/20		408.7	413.7
165	Jamaica	Jamaica	388	388				Country/Area	915	6 feet	2	1.8	1.8	Ministry of Health and Wellness	https://jamcovid19.moh.gov.jm/about-corona.html	5/27/20	for people over 70 years old: 6 feet from person who is sick	272.2	273.4
166	Martinique	Martinique	474	474				Country/Area	915	NA (part of France)	NAP	NAP	NAP					354.3	354
167	Montserrat	Montserrat	500	500				Country/Area	915	NA (part of UK)	NAP	NAP	NAP					49.9	50
168	Puerto Rico	Puerto Rico	630	630				Country/Area	915	NA (part of US)	NAP	NAP	NAP					330.7	322.5
169	Saint Barthelemy	Saint Barthelemy	652	652				Country/Area	915	NA (part of France)	NAP	NAP	NAP					447.9	449.3
170	Saint Kitts and Nevis	Saint Kitts and Nevis	659	659				Country/Area	915	1 (3 feet)	1	0.9	1	Ministry of Health, Social Community Development and Genders Affairs	https://www.covid19.gov.kn/faqs/	5/27/20	1m with person who is sick	203.2	204.6
171	Saint Lucia	Saint Lucia	662	662				Country/Area	915	2 (6 feet)	2	2	2	Ministry of Health and Wellness	https://covid19response.lc/p/how-to-protect-yourself	5/27/20	1m with a person who is coughing or sneezing	299.7	301
172	Saint Martin (French part)	Saint Martin (French part)	663	663				Country/Area	915	NA (part Netherlands, part France)	NAP	NAP	NAP					717	729.4
173	Saint Vincent and the Grenadines	Saint Vincent and the Grenadines	670	670				Country/Area	915	3-6 feet	2-Jan	0.9-1.8	1.35	Government	http://www.gov.vc/index.php/media-center/1314-three-more-covid-19-patients-recovered	5/27/20		283.6	284.5
174	Sint Maarten (Dutch part)	Sint Maarten (Dutch part)	534	534				Country/Area	915	NA (part Netherlands, part France)	NAP	NAP	NAP					1246.7	1261.2
175	Trinidad and Tobago	Trinidad and Tobago	780	780				Country/Area	915	2 (6 feet)	2	1.8	2	Government	http://www.news.gov.tt/content/trinidad-and-tobago-covid-19-novel-coronavirus-update-122#.Xs7QOsbgr1A	5/27/20		271.9	272.8
176	Turks and Caicos Islands	Turks and Caicos Islands	796	796				Country/Area	915	NA (part of UK)	NAP	NAP	NAP					40.2	40.8
177	United States Virgin Islands	United States Virgin Islands	850	850				Country/Area	915	NA (part of US)	NAP	NAP	NAP					298.8	298.4
178	Central America	Central America	916	916			Le Parisien	Subregion	1830	NAP	NAP	NAP	NAP					72.4	73.3
179	Belize	Belize	84	84				Country/Area	916	6 feet	2	1.8	1.8	Minister of health	https://www.facebook.com/102734428043082/videos/261938091639476/	5/29/20		17.1	17.4
180	Costa Rica	Costa Rica	188	188				Country/Area	916	1	1	1	1	Doc de 2 ministères	https://www.ministeriodesalud.go.cr/sobre_ministerio/prensa/docs/guia_continuidad_negocio_v1_21042020.pdf	5/29/20	1.5 pour restau; 1.8 en travail intérieur	98.9	99.8
181	El Salvador	El Salvador	222	222				Country/Area	916	1	1	1	1	Ministerio del salud de el Salvador	https://www.facebook.com/salud.sv	5/29/20		311.5	313
182	Guatemala	Guatemala	320	320				Country/Area	916	1	1	1	1		https://www.prensalibre.com/ciudades/guatemala-ciudades/supermercados-implementan-medidas-recomendadas-por-la-oms-para-evitar-el-contagio-del-covid-19/	5/25/20		164.1	167.2
183	Honduras	Honduras	340	340			1	Country/Area	916	1.5-2	1.5-2	1.5-2	1.75	Cadena nacional del 9 de mayo, (cf minute 4)	https://covid19honduras.org/?q=videos	5/29/20		87.1	88.5
184	Mexico	Mexico	484	484			1.5	Country/Area	916	1.5	1.5	1.5	1.5	Gobierno de Mexico	https://coronavirus.gob.mx/quedate-en-casa/	5/25/20		65.6	66.3
185	Nicaragua	Nicaragua	558	558			1	Country/Area	916	distance not specified	none	none	none	https://www.laprensa.com.ni/2020/03/27/salud/2656194-coronavirus-cual-es-la-distancia-de-seguridad-recomendable-para-evitar-contagiarse-de-covid-19	https://ni.usembassy.gov/covid-19-information-2/	5/25/20		54.4	55
186	Panama	Panama	591	591				Country/Area	916	2	2	2	2	Ministerio de la salud	http://www.minsa.gob.pa/promocion-salud/recomendaciones-covid-19	5/29/20		57.1	58
187	South America	South America	931	931			Le Parisien	Subregion	1830	NAP	NAP	NAP	NAP					24.5	24.7
188	Argentina	Argentina	32	32			1.5	Country/Area	931	2-Jan	2-Jan	2-Jan	1.5		https://www.argentina.gob.ar/salud/coronavirus/poblacion/salir-de-casa	5/24/20		16.4	16.5
189	Bolivia	Bolivia	68	68			1	Country/Area	931	1.5	1.5	1.5	1.5	Ministerio de la Salud	https://www.minsalud.gob.bo/component/jdownloads/send/30-guias-manejo-covid/423-guia-para-el-manejo-del-covid-19 et aussi: https://www.minsalud.gov.co/Ministerio/Institucional/Procesos%20y%20procedimientos/GPSG02.pdf	5/24/20		10.6	10.8
190	Brazil	Brazil	76	76			1.5	Country/Area	931	2-Jan	2-Jan	2-Jan	1.5	Ministério da Saúde	http://www.in.gov.br/web/dou/-/portaria-n-65-de-6-de-maio-de-2020-255614645	5/24/20	2m pour les personnes qui toussent - https://coronavirus.saude.gov.br/sobre-a-doenca#como-se-proteger - https://coronavirus.saude.gov.br/sobre-a-doenca	25.3	25.4
191	Chile	Chile	152	152			1	Country/Area	931	1	1	1	1	Gobierno de Chile	https://www.gob.cl/coronavirus/	5/21/20		25.5	25.7
192	Colombia	Colombia	170	170			2	Country/Area	931	2	2	2	2	Ministerio de Salud y protection social	https://drive.google.com/drive/u/0/folders/1m8sRPuJU5Y3E0QiGuRnbfDuLrs03eSHt	5/29/20		45.4	45.9
193	Ecuador	Ecuador	218	218				Country/Area	931	distance not specified	none	none	none	Ministerio de salud publica	https://www.salud.gob.ec/medidas-de-proteccion-basicas-contra-el-nuevo-coronavirus/	5/27/20		70	71
194	Falkland Islands (Malvinas)	Falkland Islands (Malvinas)	238	238				Country/Area	931	NA (part of UK)	NAP	NAP	NAP					0.3	0.3
195	French Guiana	French Guiana	254	254				Country/Area	931	NA (part of France)	NAP	NAP	NAP					3.5	3.6
196	Guyana	Guyana	328	328				Country/Area	931	1 (3 feet)	1	0.9	1	Ministry of Public Health	https://dpi.gov.gy/covid19/	5/26/20	1m from sick person	4	4
197	Paraguay	Paraguay	600	600			1	Country/Area	931	2	2	2	2	Ministerio de Salud publica y bienestar social	https://www.mspbs.gov.py/comunicacion-covid19.html	5/27/20		17.7	18
198	Peru	Peru	604	604				Country/Area	931	1	1	1	1	Ministerio de la Salud	https://www.gob.pe/8663-como-prevenir-el-coronavirus	5/27/20		25.4	25.8
199	Suriname	Suriname	740	740				Country/Area	931	2	2	2	2	Government	http://www.gov.sr/actueel/2020/regering-kondigt-gefaseerde-versoepeling-van-maatregelen-aan/	5/27/20		3.7	3.8
200	Uruguay	Uruguay	858	858			1	Country/Area	931	distance not specified	none	none	none	Ministerio de la salud publica	https://www.gub.uy/ministerio-salud-publica/sites/ministerio-salud-publica/files/documentos/noticias/MSP_CORONAVIRUS_PROTOCOLO_SALIDA_0.pdf	5/27/20		19.8	19.8
201	Venezuela (Bolivarian Republic of)	Venezuela	862	862				Country/Area	931	1	1	1	1	Ministerio del poder popular para la salud	http://www.mpps.gob.ve/index.php/sistemas/descargas	5/25/20		32.3	32.2
202	AUSTRALIA/NEW ZEALAND	AUSTRALIA/NEW ZEALAND	927	927				SDG region	1828	NAP	NAP	NAP	NAP					3.8	3.8
203	Australia	Australia	36	36			1.5	Country/Area	927	1.5	1.5	1.5	1.5	Australian Government of Health	https://www.health.gov.au/news/health-alerts/novel-coronavirus-2019-ncov-health-alert/how-to-protect-yourself-and-others-from-coronavirus-covid-19/social-distancing-for-coronavirus-covid-19	5/26/20		3.3	3.3
204	New Zealand	New Zealand	554	554				Country/Area	927	2	2	2	2	Ministry of Health	https://www.health.govt.nz/our-work/diseases-and-conditions/covid-19-novel-coronavirus/covid-19-health-advice-general-public/protecting-yourself-and-others-covid-19#physicaldistancing	5/21/20		18.2	18.3
205	OCEANIA (EXCLUDING AUSTRALIA AND NEW ZEALAND)	OCEANIA (EXCLUDING AUSTRALIA AND NEW ZEALAND)	1835	1835				SDG region	1828	NAP	NAP	NAP	NAP					22.4	22.8
206	Melanesia	Melanesia	928	928				Subregion	1835	NAP	NAP	NAP	NAP					20.6	21
207	Fiji	Fiji	242	242				Country/Area	928	2-Jan	2-Jan	2-Jan	1.5	Ministry of Health and Medical Services	http://www.health.gov.fj/media-release-14covid-10-2019-novel-coronavirus/	5/26/20		48.7	49.1
208	New Caledonia	New Caledonia	540	540				Country/Area	928	NA (part of France)	NAP	NAP	NAP					15.5	15.6
209	Papua New Guinea	Papua New Guinea	598	598				Country/Area	928	2	2	2	2	Department of Health	https://www.health.gov.pg/subindex.php?news=1	5/26/20		19.4	19.8
210	Solomon Islands	Solomon Islands	90	90				Country/Area	928	2-Jan	2-Jan	2-Jan	1.5	Ministry of Health and Medical Services	https://solomons.gov.sb/wp-content/uploads/2020/03/Another-Negative-COVID-19-Test-Result-for-Solomon-Islands.pdf	5/26/20		23.9	24.5
211	Vanuatu	Vanuatu	548	548				Country/Area	928	1	1	1	1	Ministry of Health	https://covid19.gov.vu/index.php/questions-answers	5/26/20		24.6	25.2
212	Micronesia	Micronesia	954	954				Subregion	1835	NAP	NAP	NAP	NAP					171.4	173.2
213	Guam	Guam	316	316				Country/Area	954	NA (part of USA)	NAP	NAP	NAP					309.8	312.6
214	Kiribati	Kiribati	296	296				Country/Area	954	2	2	2	2	Government of Kiribati	https://covid19.gov.ki/how-protect-yourself	5/26/20		145.2	147.5
215	Marshall Islands	Marshall Islands	584	584				Country/Area	954	2-Jan	2-Jan	2-Jan	1.5	National Disaster Management Office	https://ndmo.gov.mh/rmi-covid19-information/coivd19-approved-awareness-materials/	5/26/20		326.6	328.9
216	Micronesia (Fed. States of)	Micronesia (Fed. States of)	583	583				Country/Area	954	2 (6 feet)	2	1.8	2	Government	https://gov.fm/index.php/component/content/article/35-pio-articles/news-and-updates/296-the-fsm-covid-19-response-framework-a-summary	5/26/20		162.6	164.3
217	Nauru	Nauru	520	520				Country/Area	954	1 (3 feet)	1	0.9	1	Government of the Republic of Nauru	http://www.naurugov.nr/government/departments/department-of-health-and-medicinal-service/covid-19.aspx	5/26/20		538.2	541.7
218	Northern Mariana Islands	Northern Mariana Islands	580	580				Country/Area	954	NA (part of USA)	NAP	NAP	NAP					124.4	125.1
219	Palau	Palau	585	585				Country/Area	954	6 feet	2	1.8	1.8	Ministry of Health	https://www.palaugov.pw/wp-content/uploads/2020/04/MOH-COVID-19-Daily-Update_04222020.pdf	5/26/20		39.1	39.3
220	Polynesia	Polynesia	957	957				Subregion	1835	NAP	NAP	NAP	NAP					84	84.5
221	American Samoa	American Samoa	16	16				Country/Area	957	NA (part of USA)	NAP	NAP	NAP					276.6	276
222	Cook Islands	Cook Islands	184	184				Country/Area	957	NA (associated with New Zealand)	NAP	NAP	NAP	COVID-19 Cook Islands Response	https://covid19.gov.ck/?v=1590496568626	5/26/20		73.1	73.2
223	French Polynesia	French Polynesia	258	258				Country/Area	957	NA (part of France)	NAP	NAP	NAP					76.3	76.7
224	Niue	Niue	570	570				Country/Area	957	NA (part of New Zealand)	NAP	NAP	NAP					6.2	6.2
225	Samoa	Samoa	882	882				Country/Area	957	1 (3 feet)	1	0.9	1	Ministry of Health	https://www.health.gov.ws/corona-virus/	5/26/20		69.6	70.1
226	Tokelau	Tokelau	772	772				Country/Area	957	NA (part of New Zealand)	NAP	NAP	NAP					133	135
227	Tonga	Tonga	776	776				Country/Area	957	distance not specified	none	none	none	Ministry of Health	http://www.health.gov.to/en/what-novel-coronavirus	5/26/20		145.1	146.8
228	Tuvalu	Tuvalu	798	798				Country/Area	957	ND	ND	ND	ND	site:.tv				388.5	393.1
229	Wallis and Futuna Islands	Wallis and Futuna Islands	876	876				Country/Area	957	NA (part of France)	NAP	NAP	NAP					81.7	80.3
230	EUROPE AND NORTHERN AMERICA	EUROPE AND NORTHERN AMERICA	1829	1829				SDG region	1828	NAP	NAP	NAP	NAP					27.3	27.4
231	EUROPE	EUROPE	917	917				SDG subregion	1829	NAP	NAP	NAP	NAP					33.8	33.8
232	Eastern Europe	Eastern Europe	923	923				Subregion	917	NAP	NAP	NAP	NAP					16.3	16.2
233	Belarus	Belarus	112	112			2	Country/Area	923	1	1	1	1	Ministry of Health	http://minzdrav.gov.by/en/novoe-na-sayte/profilaktika-grippa-i-orvi-koronavirusnoy-infektsii/	5/26/20		46.6	46.6
234	Bulgaria	Bulgaria	100	100				Country/Area	923	1.5	1.5	1.5	1.5	Council of Ministers of the Republic of Bulgaria	https://www.gov.bg/bg/prestsentar/novini/premierat-boyko-borisov-provede-sreshta-s-glavniya-myuftiya-d-r-mustafa-hadzhi			64.5	64
235	Czech Rep.	Czech Rep.	203	203			1	Country/Area	923	2	2	2	2	Ministerstvo Zdravotnictvi Ceske Republiky	https://koronavirus.mzcr.cz/spolu-proti-koronaviru/	5/26/20		138.4	138.6
236	Hungary	Hungary	348	348			2	Country/Area	923	1-2 then 1.5	2-Jan	2-Jan	1.5	Government	https://koronavirus.gov.hu/megelozes	5/26/20	The government changed the rule from 1-2m to 1.5 m on 30 April 2020 http://abouthungary.hu/news-in-brief/coronavirus-update-pm-orban-says-hungary-to-ease-restrictions-outside-of-budapest/	107	106.7
237	Poland	Poland	616	616			2	Country/Area	923	1.5	1.5	1.5	1.5	Rzeczypospolitej Polskiej	https://www.gov.pl/web/koronawirus/porady	5/26/20		123.7	123.6
238	Republic of Moldova	Moldova	498	498			1	Country/Area	923	1	1	1	1	Ministerul Sănătății, Muncii și Protecţiei Sociale	https://msmps.gov.md/ro/content/ce-este-un-coronavirus-de-tip-nou-cum-sa-te-protejezi-impotriva-acestei-infectii-intrebari	5/26/20	1m from sick person	123.1	122.8
239	Romania	Romania	642	642				Country/Area	923	1	1	1	1	Institutul National de Sanatate Publica Romania	http://www.cnscbt.ro/index.php/informatii-pentru-populatie/1381-sfaturi-privind-utilizarea-mastilor/file	5/26/20	1m from sick person	84.1	83.6
240	Russian Federation	Russia	643	643			1.5	Country/Area	923	1	1	1	1	-	https://covid19.rosminzdrav.ru/	5/26/20	1m from sick person	8.9	8.9
241	Slovakia	Slovakia	703	703			2	Country/Area	923	2	2	2	2	Government	https://korona.gov.sk/en/	5/26/20		113.5	113.5
242	Ukraine	Ukraine	804	804			1.5	Country/Area	923	1	1	1	1	-	https://moz.gov.ua/koronavirus-2019-ncov	5/26/20		75.9	75.5
243	Northern Europe	Northern Europe	924	924				Subregion	917	NAP	NAP	NAP	NAP					62.1	62.4
244	Channel Islands	Channel Islands	830	830				Country/Area	924	NA (linked to UK)	NAP	NAP	NAP	Public Health Services	https://covid19.gov.gg/sites/default/files/2020-05/Exit%20from%20Lockdown%20-%20Bailiwick%20of%20Guernsey%20Framework%20updated_0.pdf	5/24/20	for Jersey: https://www.gov.je/Health/Coronavirus/SafeExitFramework/Pages/SafeExitFrameworkForIslanders.aspx	906.7	915
245	Denmark	Denmark	208	208				Country/Area	924	2-Jan	2-Jan	2-Jan	1.5	Government	https://www.sst.dk/corona-eng/faq#uk-corona-faq-raad	5/24/20	change from 2 to 1m on May 11	136	136.5
246	Estonia	Estonia	233	233			2	Country/Area	924	2	2	2	2	Government	https://www.terviseamet.ee/en/how-avoid-contracting-coronavirus	5/29/20		31.3	31.3
247	Faroe Islands	Faroe Islands	234	234		2-Jan		Country/Area	924	NA (part of Denmark)	NAP	NAP	NAP	Faroese Government	https://corona.fo/recommendations-and-measures?_l=en	5/24/20	change from 2 to 1m on May 14	34.9	35
248	Finland	Finland	246	246				Country/Area	924	2-Jan	2-Jan	2-Jan	1.5	Terveyden ja hyvinvoinnin laitos	https://thl.fi/fi/web/infektiotaudit-ja-rokotukset/ajankohtaista/ajankohtaista-koronaviruksesta-covid-19/tarttuminen-ja-suojautuminen-koronavirus	5/24/20	recommendation is 1-2m.	18.2	18.2
249	Iceland	Iceland	352	352				Country/Area	924	2	2	2	2	Government of Iceland	https://www.government.is/diplomatic-missions/embassy-article/2020/03/25/Strict-measures-to-contain-the-spread-of-Covid-19-in-Iceland/	5/24/20		3.4	3.4
250	Ireland	Ireland	372	372				Country/Area	924	2 (6 feet)	2	1.8	2	Government	https://www.gov.ie/en/publication/472f64-covid-19-coronavirus-guidance-and-advice/	5/24/20		70.9	71.7
251	Isle of Man	Isle of Man	833	833			2 (6 feet)	Country/Area	924	NA (linked to UK)	NAP	NAP	NAP	Government	https://covid19.gov.im/general-information/latest-updates/	5/24/20		148.4	149.2
252	Latvia	Latvia	428	428			2	Country/Area	924	2	2	2	2	Latvian Centre for Disease Prevention and Control (SPKC)	https://arkartassituacija.gov.lv/	5/24/20		30.7	30.3
253	Lithuania	Lithuania	440	440			2	Country/Area	924	2-Jan	2-Jan	2-Jan	1.5	Lietuvos Respublikos sveikatos apsaugos ministerija	https://sam.lrv.lt/lt/koronavirusas/informacija-visuomenei/apsaugos-priemones-ir-gydymas	5/24/20		44	43.4
254	Norway	Norway	578	579				Country/Area	924	1	1	1	1	Norwegian Institute of Public Health	https://www.fhi.no/en/op/novel-coronavirus-facts-advice/facts-and-general-advice/social-distance-quarantine-and-isolation/	5/24/20		14.7	14.8
255	Sweden	Sweden	752	752				Country/Area	924	distance not specified	none	none	none	Folkhälsomyndigheten		5/25/20	no exact number, more than one arm's length	24.5	24.6
256	United Kingdom	United Kingdom	826	826			2	Country/Area	924	2	2	2	2	Government	https://www.gov.uk/coronavirus	5/23/20		279.1	280.6
257	Southern Europe	Southern Europe	925	925				Subregion	917	NAP	NAP	NAP	NAP					117.7	117.5
258	Albania	Albania	8	8			1	Country/Area	925	2	2	2	2	Minister of Health and Social Protection	http://infolex.al/wp-content/uploads/2020/04/NotificationJJ9020C-EN.docx.pdf	5/24/20		105.1	105
259	Andorra	Andorra	20	20				Country/Area	925	1.5	1.5	1.5	1.5	Gouvernement D'andorre	https://www.govern.ad/images/stories/Coronavirus/PDFs/Consells__Confinament_saludable_poblacio.pdf	5/29/20		164.1	164.4
260	Bosnia and Herzegovina	Bosnia and Herzegovina	70	70			1	Country/Area	925	1	1	1	1	Agencija za sigurnost hrane Bosne Hercegovine	https://fsa.gov.ba/hr/who-temeljne-mjere-zastite-od-novog-koronavirusa-2019-ncov/	5/24/20	najmanje jedan metar udaljenosti od osobe koja kašlje ili kiše	64.7	64.3
261	Croatia	Croatia	191	191			2	Country/Area	925	1	1	1	1	Republika Hrvatska	https://www.hvz.hr/vijesti/koronovirus-pregled-stanja	5/24/20	based on automatic translation	73.8	73.4
262	Gibraltar	Gibraltar	292	292				Country/Area	925	NA (part of UK)	NAP	NAP	NAP	HM Government of Gibraltar	https://www.gibraltar.gov.gi/uploads/Unlock%20the%20Rock/UNLOCKTHEROCK.pdf	5/24/20	1-2 meters	3370.6	3369.1
263	Greece	Greece	300	300			2	Country/Area	925	2	2	2	2	National Public Ηealth Organization, Ministry of Health	https://eody.gov.gr/neos-koronaios-covid-19/	5/24/20	The distance depends on context (1.5m with use of mask, 2m in high-risk groups).	81.3	80.9
264	Holy See	Holy See	336	336				Country/Area	925	1	1	1	1	Vatican	https://www.vaticannews.va/fr/vatican/news/2020-05/vatican-coronavirus-12-cas-positif.html	5/24/20	They follow the recommendations of Italian authorities.	1852.3	1838.6
265	Italy	Italy	380	381			2	Country/Area	925	1	1	1	1	Ministero della Salute	http://www.trovanorme.salute.gov.it/norme/dettaglioAtto?id=73743	5/25/20		205.9	205.6
266	Malta	Malta	470	470				Country/Area	925	2	2	2	2	Ministry of Health	https://deputyprimeminister.gov.mt/en/health-promotion/Pages/Novel-coronavirus.aspx	5/24/20		1376.2	1379.8
267	Montenegro	Montenegro	499	499			2	Country/Area	925	2	2	2	2	Government of Montenegro	http://www.gov.me/en/homepage/measures_and_recommendations/	5/24/20		46.7	46.7
268	North Macedonia	Macedonia	807	807				Country/Area	925	2	2	2	2	Republic of North Macedonia	https://koronavirus.gov.mk/en/home/protection-from-coronavirus	5/24/20		82.6	82.6
269	Portugal	Portugal	620	620			1	Country/Area	925	2	2	2	2	Serviço Nacional de Saude	https://www.sns24.gov.pt/tema/doencas-infecciosas/covid-19/prevencao/#sec-7	5/24/20	based on automatic translation	111.7	111.3
270	San Marino	San Marino	674	674				Country/Area	925	1	1	1	1	Republique de San Marino	https://www.gov.sm/topics/Argomenti/Emergenza-CoronaVirus.html	5/29/20		564.4	565.6
271	Serbia	Serbia	688	688				Country/Area	925	1	1	1	1	Institute for Public Health	https://covid19.rs/homepage-english/	6/6/20		100.3	99.9
272	Slovenia	Slovenia	705	705			1.5	Country/Area	925	1.5	1.5	1.5	1.5	Republika Slovenija	https://www.gov.si/zbirke/drzave/nizozemska/	5/24/20		103.2	103.2
273	Spain	Spain	724	724			2	Country/Area	925	2	2	2	2	Ministerio de sanidad	https://www.mscbs.gob.es/profesionales/saludPublica/ccayes/alertasActual/nCov-China/documentos/Plan_Transicion_Guia_Fase_1.pdf	0202-05-23	2m on https://www.mscbs.gob.es/profesionales/saludPublica/ccayes/alertasActual/nCov-China/img/20.03.24_AislamientoDomiciliario_COVID19.jpg	93.7	93.7
274	Western Europe	Western Europe	926	926				Subregion	917	NAP	NAP	NAP	NAP					180.2	180.8
275	Austria	Austria	40	40			1.5	Country/Area	926	2-Jan	2-Jan	2-Jan	1.5	Oesterreich Government	https://www.oesterreich.gv.at/en.html	5/24/20		108.7	109.3
276	Belgium	Belgium	56	58			1.5	Country/Area	926	1.5	1.5	1.5	1.5	Conseil National de Sécurité	https://emploi.belgique.be/fr/actualites/update-coronavirus-mesures-de-prevention-et-consequences-sur-le-plan-du-droit-du-travail	5/26/20		381.1	382.7
277	France	France	250	251			1	Country/Area	926	1	1	1	1	Gouvernement français	https://www.gouvernement.fr/info-coronavirus	5/26/20		118.9	119.2
278	Germany	Germany	276	276			1.5	Country/Area	926	1.5	1.5	1.5	1.5	Die Bundesregierung	https://www.bundesregierung.de/breg-de/themen/coronavirus/corona-massnahmen-1734724	5/26/20	same recommendation in all federal governments	239.6	240.4
279	Liechtenstein	Liechtenstein	438	438				Country/Area	926	2	2	2	2	Amt für Gesuntheit	https://www.llv.li/inhalt/118724/amtsstellen/coronavirus	5/24/20	2m from a sick person	237.6	238.4
280	Luxembourg	Luxembourg	442	442				Country/Area	926	2	2	2	2	Ministère de la Santé	https://msan.gouvernement.lu/fr/dossiers/2020/corona-virus.html	5/21/20		237.7	241.7
281	Monaco	Monaco	492	492				Country/Area	926	1	1	1	1	Gouvernement Princier	https://www.gouv.mc/Action-Gouvernementale/Coronavirus-Covid-2019	5/21/20		26152.3	26338.3
282	Netherlands	Netherlands	528	528			1.5	Country/Area	926	1.5	1.5	1.5	1.5	Rijksinstituut voor Volksgezondheid en Milieu	https://www.rivm.nl/coronavirus-covid-19	5/26/20		507	508.2
283	Switzerland	Switzerland	756	757			2	Country/Area	926	2	2	2	2	Conseil Fédéral	https://www.bag.admin.ch/bag/fr/home/krankheiten/ausbrueche-epidemien-pandemien/aktuelle-ausbrueche-epidemien/novel-cov/leichte-sprache/neue-regeln-des-bundes.html	5/24/20		217.4	219
284	NORTHERN AMERICA	NORTHERN AMERICA	918	918				SDG subregion	1829	NAP	NAP	NAP	NAP					19.7	19.8
285	Bermuda	Bermuda	60	60				Country/Area	918	NA (part of UK)	NAP	NAP	NAP	Government of Bermuda	https://www.gov.bm/coronavirus-resources	5/21/20		1250.2	1245.5
286	Canada	Canada	124	124				Country/Area	918	2	2	2	2	Government of Canada	https://www.canada.ca/en/public-health/services/diseases/2019-novel-coronavirus-infection/being-prepared.html	5/26/20		4.1	4.2
287	Dist-rworldmap	Greenland	304	304				Country/Area	918	NA (associated with Danemark)	NAP	NAP	NAP	Naalakkersuisut	https://nun.gl/Emner/English/Fakta_om_COVID19?sc_lang=da	5/24/20		0.1	0.1
288	Saint Pierre and Miquelon	Saint Pierre and Miquelon	666	666				Country/Area	918	NA (part of France)	NAP	NAP	NAP					25.3	25.2
289	United States of America	United States	840	842				Country/Area	918	6 feet	2	1.8	1.8	Centers of Disease Control and Prevention	https://www.cdc.gov/coronavirus/2019-ncov/php/risk-assessment.html	5/26/20		36	36.2
-	World	-	-	-		-	-	-	-	NAP	NAP	NAP	NAP	World Health Organization	https://www.who.int/emergencies/diseases/novel-coronavirus-2019?gclid=CjwKCAjw2uf2BRBpEiwA31VZj3EKfe9q45LKqBwyaj_5Tar8nS3bmFN5lhLzMQCqCrNB4b_VMoGolhoCXO0QAvD_BwE	5/26/20	1m recommendation
