# Supplementary material for: Recommended distances for physical distancing during COVID-19 pandemics reveal cultural connections between countries
Source: PLoS One. 2023 Dec 15;18(12):e0289998. doi: 10.1371/journal.pone.0289998 (PMC10723704; doi:10.1371/journal.pone.0289998)
Supplement: S1 File — (ZIP) [file pone.0289998.s005.zip › Table1-Sorokowska_revised.txt]

Country	World.region	Social.Distance.mean	Social.Distance.sd	Personal.Distance.mean	Personal.Distance.sd	Intimate.distance.mean	Intimate.distance.sd
Argentina	2	76.52	31.08	59.10	24.76	40.30	20.25
Austria	1	88.10	30.94	68.00	25.28	50.70	24.79
Brazil	2	101.21	40.05	78.00	35.27	54.04	40.50
Bulgaria	1	81.37	12.98	63.92	10.91	43.14	12.51
Canada	1	103.24	49.31	85.47	39.25	74.54	55.47
China	3	115.80	44.33	83.53	37.43	57.65	35.24
Colombia	2	117.40	40.47	85.60	34.36	60.80	37.38
Croatia	1	108.86	28.74	89.61	24.06	76.16	23.84
Czech Rep.	1	110.90	32.32	81.32	24.56	56.65	24.71
Estonia	1	118.39	35.45	94.90	30.68	69.93	25.11
Germany	1	96.23	47.62	69.87	32.84	41.43	22.99
Ghana	4	106.80	34.36	82.33	36.22	54.95	34.15
Greece	1	91.28	33.64	68.30	24.44	44.68	23.72
Hong Kong	3	116.00	40.40	87.20	34.17	69.80	36.57
Hungary	1	130.72	35.00	108.86	31.64	83.29	37.43
India	3	110.10	39.61	87.22	37.92	58.46	36.71
Indonesia	3	110.22	30.88	85.87	28.21	65.00	29.89
Iran	3	112.72	50.72	83.86	43.05	59.18	43.02
Italy	1	93.23	35.93	68.20	29.24	41.55	26.25
Kazakhstan	3	93.83	44.44	67.17	39.90	47.67	28.19
Kenya	4	110.85	39.53	89.15	38.43	57.45	41.40
Malaysia	3	111.31	37.49	76.77	23.68	45.25	21.87
Mexico	2	99.37	42.62	83.16	44.26	65.82	49.32
Nigeria	4	102.95	41.64	81.23	37.35	62.16	42.71
Norway	1	104.20	36.88	71.40	28.75	35.80	21.52
Pakistan	3	119.52	44.90	90.88	39.23	56.32	30.09
Peru	2	79.61	32.58	62.55	29.07	43.73	21.75
Poland	1	96.68	33.84	66.54	27.11	48.46	23.45
Portugal	1	110.58	45.62	76.59	33.91	46.55	34.25
Romania	1	139.64	45.84	94.64	40.09	47.14	38.03
Russian Federation	1	89.11	31.40	73.30	25.90	46.25	24.11
Saudi Arabia	3	126.87	51.59	105.15	55.95	97.47	61.35
Serbia	1	91.62	34.39	65.90	31.73	43.43	30.44
Slovakia	1	88.84	35.02	67.04	31.76	42.40	26.80
Republic of Korea	3	105.60	41.88	84.60	42.25	66.00	48.37
Spain	1	98.50	34.04	81.26	33.14	61.17	34.36
Switzerland	1	110.50	27.09	93.18	26.49	73.97	28.82
Turkey	3	123.07	48.24	92.89	39.22	58.11	36.52
United Kingdom	1	99.40	35.21	80.80	28.84	56.00	24.62
Uganda	4	121.51	51.86	101.72	51.47	66.24	48.00
Ukraine	1	85.53	33.22	64.76	28.06	39.81	23.54
United States of America	1	95.38	40.02	68.73	31.72	47.74	29.02
