# Supplementary material for: Recommended distances for physical distancing during COVID-19 pandemics reveal cultural connections between countries
Source: PLoS One. 2023 Dec 15;18(12):e0289998. doi: 10.1371/journal.pone.0289998 (PMC10723704; doi:10.1371/journal.pone.0289998)
Supplement: S1 File — (ZIP) [file pone.0289998.s005.zip › LegalSystems2.txt]

Political entities	legal systems	official languages
Afghanistan	muslim	pashtu, dari
Albania	civilist	albanian
Algeria	mixed	arabic, +
American samoa	common law	english
Andorra	customary	catalan
Angola	civilist	portuguese
Anguilla	common law	english
Antigua and Barbuda	common law	english
Argentina	civilist	spanish
Armenia	civilist	armenian
Aruba	civilist	dutch
Australia	common law	english
Austria	civilist	german, +
Azerbaijan	civilist	azerbaijani
Azores	civilist	portuguese
Bahamas	common law	english
Bahrain	mixed	arabic
Bangladesh	mixed	bengali
Barbados	common law	english
Belarus	civilist	belarussian, russian
Belgium	civilist	dutch, french, german
Belize	common law	english
Benin	civilist	french
Bermuda	common law	english
Bhutan	mixed	dzong-kha
Bolivia	civilist	spanish
Bosnia and Herzegovina	civilist	bosnian, serbian, croatian
Botswana	mixed	english
Brazil	civilist	portuguese
British indian ocean territory	common law	english
British territories of antartica	common law	english
Brunei Darussalam	mixed	malay, english
Bulgaria	civilist	bulgarian
Burkina Faso	mixed	french
Burundi	mixed	kirundi, french
Cabo Verde	civilist	portuguese, +
Cambodia	civilist	khmer
Cameroon	mixed	french, english
Canada	common law	french, english, +
Canary Islands	civilist	spanish
Caymans Islands	common law	english
Central African Republic	civilist	french, sangho
Chad	mixed	arabic, french
Chile	civilist	spanish
China	mixed	chinois
Colombia	civilist	spanish
Comoros	mixed	french, sikomor, arabic
Congo	mixed	french
Democratic Republic of the Congo	mixed	french
Cook Islands	common law	english
Costa Rica	civilist	spanish
Cote d'Ivoire	mixed	french
Croatia	civilist	croatian
Cuba	civilist	spanish
Cyprus	mixed	greek, turkish
Czech Rep.	civilist	czech
Dem. People's Republic of Korea	mixed	korean
Denmark	civilist	danish, +
Djibouti	mixed	french, arabic
Dominica	common law	english
Dominican Rep.	civilist	spanish
Ecuador	civilist	spanish, +
Egypt	mixed	arabic
El Salvador	civilist	spanish
Equatorial Guinea	civilist	spanish, french
Eritrea	mixed	tigrinya, arabic
Estonia	civilist	estonian
Ethiopia	mixed	amharic, +
Falkland Islands	common law	english
Faroe Islands	civilist	faroen, danish
Fiji	common law	english, +
Finland	civilist	finnish, swedish
France	civilist	french
French guyana	civilist	french
French polynesia	civilist	french
French southern and antarctic lands	civilist	french
Gabon	mixed	french
Gambia	mixed	english
Georgia	civilist	georgian
Germany	civilist	german
Ghana	mixed	english
Gibraltar	common law	english
Greece	civilist	greek
Greenland	civilist	greenlandish, danish
Grenada	common law	english
Guadeloupe	civilist	french
Guam	common law	english, chamorro
Guatemala	civilist	spanish
Guernsey	customary	english, +
Guinea	mixed	french
Guinea-Bissau	mixed	portuguese
Guyana	mixed	english
Haiti	civilist	french, creole
Hawaii	common law	english, hawaiian
Holy See	civilist	italian, latin
Honduras	civilist	spanish
Hong Kong	mixed	chinese, english
Hungary	civilist	hungarian
Iceland	civilist	icelandic
India	mixed	hindi, english, +
Indonesia	mixed	bahasa indonesia
Iran	mixed	persan
Iraq	mixed	arabic, kurdish, +
Ireland	common law	english, irish
Israel	mixed	hebrew, arabic
Italy	civilist	italian
Jamaica	common law	english
Japan	mixed	japanese
Jersey	customary	english, +
Jordan	mixed	arabic
Kazakhstan	civilist	kazakh, russian
Kenya	mixed	english, swahili
Kiribati	common law	english, kiribati
Kuwait	mixed	arabic
Kyrgyzstan	civilist	kyrgyz, russian
Laos	civilist	lao
Latvia	civilist	latvian
Lebanon	mixed	arabic, +
Lesotho	mixed	sesotho, english
Liberia	mixed	english
Libya	mixed	arabic
Liechtenstein	civilist	german
Lithuania	civilist	lithuanian
Louisiana	mixed	english
Luxembourg	civilist	french, german, luxembourgish
Macau	civilist	chinese, portuguese
Macedonia	civilist	macedonian, +
Madagascar	mixed	malagasy, french
Madeira	civilist	portuguese
Malawi	mixed	english, +
Malaysia	mixed	malay
Maldives	muslim	dhivehi
Mali	mixed	french
Malta	mixed	maltese, english
Man, isle of	common law	english, manx
Mariana	common law	english, +
Marshall Islands	common law	english
Martinique	civilist	french
Mauritania	mixed	arabic, +
Mauritius	mixed	english, french
Mayotte Island	civilist	french
Mexico	civilist	spanish
Micronesia (Fed. States of)	mixed	english, +
Moldova	civilist	romanian
Monaco	civilist	french
Mongolia	mixed	mongol
Montserrat	common law	english
Montenegro	civilist	serbian
Morocco	mixed	arabic, +
Mozambique	mixed	portuguese
Myanmar	mixed	burmese
Namibia	mixed	english, +
Nauru	common law	nauruan, english
Nepal	mixed	nepali
Netherlands	civilist	dutch
Netherlands antilles	civilist	dutch
New Caledonia	civilist	french
New Zealand	common law	english, +
Nicaragua	civilist	spanish
Niger	mixed	french
Nigeria	mixed	english, +
Niue	common law	english, niuean
Norfolk	common law	english
Northern ireland	common law	english, +
Norway	civilist	norwegian
Oman	mixed	arabic
Pakistan	mixed	urdu, english
Palau	common law	english, +
Panama	civilist	spanish
Papua New Guinea	mixed	anglais, +
Paraguay	civilist	spanish, guarani
Peru	civilist	spanish, +
Philippines	mixed	tagalog, english
Pitcairn Islands	common law	english
Poland	civilist	polish
Portugal	civilist	portuguese
Puerto Rico	mixed	spanish, english
Qatar	mixed	arabic
Quebec	mixed	french, english
Republic of Korea	mixed	korean
Reunion Islands	civilist	french
Romania	civilist	romanian
Russia	civilist	russian, +
Rwanda	mixed	kinyarwanda, french, english
Saint-barthelemy	civilist	french
Saint Helena	common law	english
Saint Kitts and Nevis	common law	english
Saint Lucia	mixed	english
Saint Martin	civilist	french
Saint Pierre and Miquelon	civilist	french
Saint Vincent and the Grenadines	common law	english
San Marino	civilist	italian
Samoa	mixed	english, samoan
Sao Tome and Principe	mixed	portuguese
Saudi Arabia	muslim	arabic
Scotland	mixed	english, +
Senegal	mixed	french
Serbia	civilist	serbian
Seychelles	mixed	creole, english, french
Sierra Leone	mixed	english
Singapore	mixed	english, chinese, malay, tamil
Slovakia	civilist	slovak
Slovenia	civilist	slovenian
Solomon Islands	mixed	english
Somalia	mixed	somali
South Africa	mixed	english, africaans, +
South Georgia and Sandwich Islands	common law	english
South Sudan	mixed	arabic
Sudan	mixed	arabic
Spain	civilist	spanish, +
Sri Lanka	mixed	sinhala, tamil
State of Palestine	mixed	arabic
Suriname	civilist	dutch
Swaziland	mixed	swati, english
Sweden	civilist	swedish
Switzerland	civilist	german, french, italian, +
Syria	mixed	arabic
Taiwan	mixed	chinese
Tajikistan	civilist	tajik
Tanzania	mixed	swahili, english
Thailand	civilist	thai
Timor-Leste	mixed	portuguese, tetum
Togo	mixed	french
Tokelau	common law	tokelauan, english
Tonga	common law	english, tongan
Trinidad and Tobago	common law	english
Tunisia	mixed	arabic
Turkey	civilist	turkish
Turkmenistan	civilist	turkmen, russian
Turks and Caicos	common law	english
Tuvalu	common law	english, tuvaluan
Uganda	mixed	english
Ukraine	civilist	ukrainian, +
United Arab Emirates	mixed	arabic
United Kingdom	common law	english, +
United States	common law	english
Uruguay	civilist	spanish
Uzbekistan	civilist	uzbek, +
Vanuatu	mixed	english, bislama, french
Venezuela	civilist	spanish
Viet Nam	civilist	vietnamese
Virgin Islands	common law	english
Wallis and futuna	civilist	french
Western samoa	mixed	english, samoan
Yemen	mixed	arabic
Zambia	mixed	english
Zimbabwe	mixed	english
