# Supplementary material for: Recommended distances for physical distancing during COVID-19 pandemics reveal cultural connections between countries
Source: PLoS One. 2023 Dec 15;18(12):e0289998. doi: 10.1371/journal.pone.0289998 (PMC10723704; doi:10.1371/journal.pone.0289998)
Supplement: S1 File — (ZIP) [file pone.0289998.s005.zip › geo_cepii2_revised.csv]

iso2	iso3	cnum	country	pays	area	dis_int	landlocked	continent	city_en	city_fr	lat	lon	cap	maincity	citynum	langoff_1	langoff_2	langoff_3	lang20_1	lang20_2	lang20_3	lang20_4	lang9_1	lang9_2	lang9_3	lang9_4	colonizer1	colonizer2	colonizer3	colonizer4	short_colonizer1	short_colonizer2	short_colonizer3
AW	ABW	533	Aruba	Aruba	193	5.225315	0	America	Oranjestad	Oranjestad	12.55	-70.1	1	1	2	Dutch	Spanish	.	Dutch	English	Papiamento	.	.	.	.	.	NLD	.	.	.	.	.	.
AF	AFG	4	Afghanistan	Afghanistan	652225	303.7614	1	Asia	Kabul	Kaboul	34.51667	69.2	1	1	25	Persian	.	.	Persian	Pashtu	.	.	Hazaragi	Uzbek	.	.	.	.	.	.	GBR	.	.
AO	AGO	24	Angola	Angola	1246700	419.9666	0	Africa	Luanda	Luanda	-8.833333	13.25	1	1	25	Portuguese	.	.	Portuguese	Umbundu	Mbundu Loanda	.	Kongo	.	.	.	PRT	.	.	.	.	.	.
AI	AIA	660	Anguilla	Anguilla	102	3.79869	0	America	The Valley	The Valley	18.21667	-63.06667	1	1	2	English	.	.	English	Leeward Caribbean Creole English	.	.	.	.	.	.	GBR	.	.	.	.	.	.
AL	ALB	8	Albania	Albanie	28748	63.77311	0	Europe	Tirana	Tirana	41.33333	19.81667	1	1	25	Albanian	.	.	Albanian	.	.	.	.	.	.	.	TUR	.	.	.	.	.	.
AD	AND	20	Andorra	Andorre	453	8.005398	0	Europe	Andorra la Vella	Andorre-la-Vieille	42.5	1.5	1	1	7	Catalan	Spanish	.	Catalan	Spanish	.	.	.	.	.	.	.	.	.	.	.	.	.
AN	ANT	530	Netherland Antilles	Antilles néerlandaises	960	11.65385	0	America	Willemstad	Willemstad	12.1	-68.93333	1	1	5	Dutch	Spanish	.	Dutch	Papiamento	.	.	English	.	.	.	NLD	.	.	.	.	.	.
AE	ARE	784	United Arab Emirates	Emirats arabes unis	83657	108.789	0	Asia	Abu Dhabi	Abou Dhabi	24.46667	54.41667	1	1	9	Arabic	.	.	Arabic	.	.	.	.	.	.	.	GBR	.	.	.	.	.	.
AR	ARG	32	Argentina	Argentine	2766889	625.6475	0	America	Buenos Aires	Buenos Aires	-34.66667	-58.5	1	1	25	Spanish	.	.	Spanish	.	.	.	.	.	.	.	ESP	.	.	.	.	.	.
AM	ARM	51	Armenia	Arménie	29800	64.92948	1	Asia	Yerevan	Erevan	40.18333	44.5	1	1	25	Armenian	.	.	Armenian	.	.	.	.	.	.	.	TUR	RUS	.	.	.	.	.
TF	ATF	260	French Southern Antartic territories	Terres australes françaises	7829	33.28028	0	No	Dumont d'Urville (Terre Adélie)	Dumont d'Urville (Terre Adélie)	-66.66666	-140	1	1	3	French	.	.	French	.	.	.	.	.	.	.	.	.	.	.	.	.	.
AG	ATG	28	Antigua and Barbuda	Antigua-et-Barbuda	442	7.907605	0	America	Saint John's	Saint John's	17.13333	-61.83333	1	1	15	English	.	.	English	Leeward Caribbean Creole English	.	.	.	.	.	.	GBR	.	.	.	.	.	.
AU	AUS	36	Australia	Australie	7686848	1042.817	0	Pacific	Canberra	Canberra	-35.3	149.133	1	0	25	English	.	.	English	.	.	.	.	.	.	.	GBR	.	.	.	.	.	.
AT	AUT	40	Austria	Autriche	83858	108.9196	1	Europe	Vienna	Vienne	48.21667	16.36667	1	1	25	German	.	.	German	.	.	.	.	.	.	.	.	.	.	.	DEU	.	.
AZ	AZE	31	Azerbaijan	Azerbaïdjan	86600	110.686	1	Asia	Baku (Baki)	Bakou	40.36666	49.88334	1	1	25	Azeri	.	.	Azeri	.	.	.	Talysh	.	.	.	RUS	.	.	.	TUR	.	.
BI	BDI	108	Burundi	Burundi	27834	62.75114	1	Africa	Bujumbura	Bujumbura	-3.366667	29.31667	1	1	15	French	Kirundi	.	French	Kirundi	.	.	.	.	.	.	BEL	DEU	.	.	.	.	.
BE	BEL	56	Belgium and Luxembourg	Belgique et Luxembourg	33114	68.44467	0	Europe	Brussels	Bruxelles	50.83333	4.35	1	1	25	Dutch	French	German	Dutch	French	German	.	.	.	.	.	.	.	.	.	NLD	.	.
BJ	BEN	204	Benin	Bénin	112622	126.225	0	Africa	Cotonou	Cotonou	6.4	2.517	2	1	25	French	.	.	French	Fon	.	.	.	.	.	.	FRA	.	.	.	.	.	.
BF	BFA	854	Burkina Faso	Burkina Faso	274200	196.9552	1	Africa	Ouagadougou	Ouagadougou	12.33333	-1.666667	1	1	25	French	.	.	French	Mòoré	.	.	Jula	.	.	.	FRA	.	.	.	.	.	.
BD	BGD	50	Bangladesh	Bangladesh	143998	142.7289	0	Asia	Dhaka	Dacca	23.7	90.36667	1	1	25	Bengali	.	.	Bengali	.	.	.	.	.	.	.	GBR	.	.	.	.	.	.
BG	BGR	100	Bulgaria	Bulgarie	110994	125.3094	0	Europe	Sofia	Sofia	42.66667	23.3	1	1	25	Bulgarian	.	.	Bulgarian	.	.	.	Turkish	.	.	.	TUR	.	.	.	.	.	.
BH	BHR	48	Bahrain	Bahreïn	678	9.793742	0	Asia	Manama	Manama	26.2	50.63334	1	1	7	Arabic	.	.	Arabic	.	.	.	.	.	.	.	GBR	.	.	.	.	.	.
BS	BHS	44	Bahamas	Bahamas	13939	44.40681	0	America	Nassau	Nassau	25.08333	-77.33334	1	1	24	English	.	.	English	Bahamas Creole English	.	.	.	.	.	.	GBR	.	.	.	.	.	.
BA	BIH	70	Bosnia and Herzegovina	Bosnie-Herzégovine	51233	85.13511	0	Europe	Sarajevo	Sarajevo	43.86666	18.43333	1	1	25	Serbo-Croatian	.	.	Serbo-Croatian	.	.	.	.	.	.	.	TUR	AUT	.	.	YUG	HUN	.
BY	BLR	112	Belarus	Biélorussie	207595	171.3729	0	Europe	Minsk	Minsk	53.85	27.5	1	1	25	Belarussian	.	.	Belarussian	.	.	.	Russian	.	.	.	RUS	.	.	.	.	.	.
BZ	BLZ	84	Belize	Belize	22963	56.99649	0	America	Belmopan	Belmopan	17.21667	-88.8	1	1	9	English	Spanish	.	Spanish	English	Bileez Kriol	.	.	.	.	.	GBR	.	.	.	.	.	.
BM	BMU	60	Bermuda	Bermudes	53	2.738241	0	America	Hamilton	Hamilton	32.3	-64.8	1	1	2	English	.	.	English	.	.	.	.	.	.	.	GBR	.	.	.	.	.	.
BO	BOL	68	Bolivia	Bolivie	1098581	394.2302	1	America	La Paz	La Paz	-16.5	-68.16666	2	1	25	Spanish	Quecha	Aymara	Spanish	Quecha	Aymara	.	.	.	.	.	ESP	.	.	.	.	.	.
BR	BRA	76	Brazil	Brésil	8511920	1097.356	0	America	Brasilia	Brasilia	-15.78	-47.91	1	0	25	Portuguese	.	.	Portuguese	.	.	.	.	.	.	.	PRT	.	.	.	.	.	.
BB	BRB	52	Barbados	Barbade	431	7.808587	0	America	Bridgetown	Bridgetown	13.1	-59.61666	1	1	11	English	.	.	Bajan	English	.	.	.	.	.	.	GBR	.	.	.	.	.	.
BN	BRN	96	Brunei Darussalam	Brunéi Darussalam	5765	28.55837	0	Asia	Bandar Seri Begawan	Bandar Seri Begawan	4.933333	114.9667	1	1	5	Malay	.	.	Malay	.	.	.	.	.	.	.	GBR	.	.	.	.	.	.
BT	BTN	64	Bhutan	Bhoutan	46620	81.21195	1	Asia	Thimphu	Thimphou	27.53333	89.75	1	1	20	Burmese	.	.	Dzongha	.	.	.	Nepali	Tshangla	.	.	.	.	.	.	GBR	IND	.
BW	BWA	72	Botswana	Botswana	600372	291.4366	1	Africa	Gaborone	Gaborone	-24.75	25.91667	1	1	25	English	.	.	Tswana	English	.	.	Kalanga	.	.	.	GBR	.	.	.	.	.	.
CF	CAF	140	Central African Republic	Centrafricaine (la République)	622984	296.8741	1	Africa	Bangui	Bangui	4.383333	18.61667	1	1	25	French	.	.	Gbaya	Sango	.	.	French	.	.	.	FRA	.	.	.	.	.	.
CA	CAN	124	Canada	Canada	9976139	1187.996	0	America	Ottawa	Ottawa	45.42	-75.71	1	0	25	English	French	.	English	French	.	.	.	.	.	.	GBR	FRA	.	.	.	.	.
CC	CCK	166	Cocos (Keeling) Islands	Îles Cocos (Keeling)	14	1.407336	0	Pacific	West Island	West Island	-12.5	96.83334	1	1	.	Malay	.	.	English	Malay	.	.	.	.	.	.	GBR	AUS	.	.	.	.	.
CH	CHE	756	Switzerland	Suisse	41288	76.42681	1	Europe	Bern	Berne	46.95	7.433333	1	1	25	German	French	Italian	German	Alemannisch	French	.	Italian	.	.	.	.	.	.	.	.	.	.
CL	CHL	152	Chile	Chili	756945	327.2397	0	America	Santiago	Santiago	-33.5	-70.66666	1	1	25	Spanish	.	.	Spanish	.	.	.	.	.	.	.	ESP	.	.	.	.	.	.
CN	CHN	156	China	Chine	9572378	1163.707	0	Asia	Beijing	Pékin	39.91667	116.4333	1	1	25	Chinese	.	.	Chinese Mandarin	.	.	.	Chinese Wu	Chinese Yue	.	.	.	.	.	.	.	.	.
CI	CIV	384	Côte d'Ivoire	Côte d'Ivoire	322463	213.5865	0	Africa	Abidjan	Abidjan	5.316667	-4.016667	0	1	25	French	.	.	Baoulé	French	Diaoula	.	.	.	.	.	FRA	.	.	.	.	.	.
CM	CMR	120	Cameroon	Cameroun	475442	259.3478	0	Africa	Yaounde	Yaoundé	3.85	11.51667	1	1	25	French	English	.	French	English	Fang	.	Pidgin Cameroon	Beti	.	.	FRA	.	.	.	.	.	.
CG	COG	178	Congo	Congo	342000	219.9616	0	Africa	Brazzaville	Brazzaville	-4.233333	15.23333	1	1	25	French	.	.	French	Kituba	Kongo	.	Lingala	.	.	.	FRA	.	.	.	.	.	.
CK	COK	184	Cook Islands	Îles Cook	240	5.826925	0	Pacific	Avarua	Avarua	-21.2	-159.7667	1	1	11	English	.	.	English	Maori	.	.	.	.	.	.	GBR	NZL	.	.	.	.	.
CO	COL	170	Colombia	Colombie	1141748	401.9008	0	America	Bogota	Bogota	4.633333	-75.06667	1	1	25	Spanish	.	.	Spanish	.	.	.	.	.	.	.	ESP	.	.	.	.	.	.
KM	COM	174	Comoros	Comores	1862	16.23019	0	Africa	Moroni	Moroni	-11.66667	43.26667	1	1	5	Arabic	French	.	Comorian	.	.	.	French	.	.	.	FRA	.	.	.	.	.	.
CV	CPV	132	Cape Verde	Cap-Vert	4033	23.88625	0	Africa	Praia	Praia	14.91667	-23.5	1	1	15	Portuguese	.	.	Portuguese	Kabuverdianu	.	.	.	.	.	.	PRT	.	.	.	.	.	.
CR	CRI	188	Costa Rica	Costa Rica	51076	85.00456	0	America	San Jose	San José	9.983334	-84.06667	1	1	25	Spanish	.	.	Spanish	.	.	.	.	.	.	.	ESP	.	.	.	.	.	.
CU	CUB	192	Cuba	Cuba	110861	125.2343	0	America	Havana	La Havane	23.11667	-82.41666	1	1	25	Spanish	.	.	Spanish	.	.	.	.	.	.	.	ESP	.	.	.	USA	.	.
CX	CXR	162	Christmas Island	Île Christmas	135	4.370194	0	Pacific	The Settlement	The Settlement	-10.41667	105.7167	1	1	.	English	.	.	English	.	.	.	.	.	.	.	GBR	AUS	.	.	.	.	.
KY	CYM	136	Cayman Islands	Îles Caïmans	262	6.088138	0	America	George Town	George Town	19.3	-81.38333	1	1	3	English	.	.	English	Cayman Islands English	.	.	.	.	.	.	GBR	.	.	.	.	.	.
CY	CYP	196	Cyprus	Chypre	9251	36.17663	0	Europe	Nicosia	Nicosie	35.15	33.35	1	1	25	Greek	Turkish	.	Greek	Turkish	.	.	.	.	.	.	GBR	TUR	GRC	.	.	.	.
CZ	CZE	203	Czech Republic	Tchèque (la République)	78864	105.6266	1	Europe	Prague	Prague	50.1	14.43333	1	1	25	Czech	.	.	Czech	.	.	.	.	.	.	.	AUT	.	.	.	HUN	.	.
DE	DEU	276	Germany	Allemagne	357325	224.8358	0	Europe	Berlin	Berlin	52.533	13.417	1	0	25	German	.	.	German	.	.	.	.	.	.	.	.	.	.	.	.	.	.
DJ	DJI	262	Djibouti	Djibouti	23200	57.28986	0	Africa	Djibouti	Djibouti	11.6	43.15	1	1	5	French	Arabic	.	Afar	Somali	.	.	Arabic	French	.	.	FRA	.	.	.	.	.	.
DM	DMA	212	Dominica	Dominique	751	10.30751	0	America	Roseau	Roseau	15.3	-61.38334	1	1	22	English	French	.	English	Lesser Antillean Creole French	.	.	.	.	.	.	GBR	.	.	.	FRA	.	.
DK	DNK	208	Denmark	Danemark	43094	78.08043	0	Europe	Copenhagen	Copenhague	55.66667	12.58333	1	1	25	Danish	.	.	Danish	.	.	.	.	.	.	.	.	.	.	.	.	.	.
DO	DOM	214	Dominican Republic	Dominicaine (la République)	48734	83.03283	0	America	Santo Domingo	Saint-Domingue	18.5	-69.78333	1	1	25	Spanish	.	.	Spanish	.	.	.	.	.	.	.	FRA	HTI	.	.	ESP	.	.
DZ	DZA	12	Algeria	Algérie	2381741	580.4717	0	Africa	Algiers	Alger	36.83333	3	1	1	25	Arabic	French	.	Arabic	French	.	.	Kabyle	.	.	.	FRA	.	.	.	.	.	.
EC	ECU	218	Ecuador	Equateur	275716	197.4989	0	America	Quito	Quito	-0.2333333	-78.5	1	1	25	Spanish	.	.	Spanish	Quichua	.	.	.	.	.	.	ESP	.	.	.	.	.	.
EG	EGY	818	Egypt	Egypte	1001449	376.3988	0	Africa	Cairo	Le Caire	30.05	31.25	1	1	25	Arabic	.	.	Arabic	English	.	.	.	.	.	.	GBR	TUR	.	.	.	.	.
ER	ERI	232	Eritrea	Erythrée	121320	131.0087	0	Africa	Asmara	Asmara	15.33333	38.88334	1	1	18	English	.	.	Tigrigna	Tigré	English	Arabic	Afar	.	.	.	GBR	.	.	.	ITA	ETH	.
EH	ESH	732	Western Sahara	Sahara occidental	266000	193.9879	0	Africa	none	El Aioun	27.16667	-13.18333	1	1	4	Arabic	.	.	Arabic	.	.	.	.	.	.	.	ESP	MAR	.	.	.	.	.
ES	ESP	724	Spain	Espagne	505954	267.5404	0	Europe	Madrid	Madrid	40.41667	-3.716667	1	1	25	Spanish	.	.	Spanish	Catalan	.	.	Galician	.	.	.	.	.	.	.	.	.	.
EE	EST	233	Estonia	Estonie	45227	79.98945	0	Europe	Tallinn	Tallinn	59.41667	24.75	1	1	25	Estonian	.	.	Estonian	.	.	.	.	.	.	.	RUS	SWE	.	.	.	.	.
ET	ETH	231	Ethiopia	Ethiopie	1127127	399.3192	1	Africa	Addis Ababa	Addis Abeba	9.05	38.83333	1	1	25	Amharic	Tigrigna	English	Amharic	Oromo	.	.	.	.	.	.	.	.	.	.	ITA	.	.
FI	FIN	246	Finland	Finlande	336593	218.2159	0	Europe	Helsinki	Helsinki	60.13334	25	1	1	25	Swedish	.	.	Finnish	.	.	.	.	.	.	.	RUS	SWE	.	.	.	.	.
FJ	FJI	242	Fiji	Fidji	18333	50.92729	0	Pacific	Suva	Suva	-18.13333	178.4167	1	1	22	English	.	.	English	Fijian	Hindustani Fijian	.	.	.	.	.	GBR	.	.	.	.	.	.
FK	FLK	238	Falkland Islands	Îles Falkland	12173	41.49852	0	America	Stanley	Stanley	-51.7	-57.85	1	1	4	English	.	.	English	.	.	.	.	.	.	.	GBR	ESP	.	.	AUT	.	.
FR	FRA	250	France	France	547026	278.1876	0	Europe	Paris	Paris	48.86666	2.333333	1	1	25	French	.	.	French	.	.	.	.	.	.	.	.	.	.	.	.	.	.
FO	FRO	234	Faroe Islands	Îles Féroé	1399	14.06833	0	Europe	Torshavn	Torshavn	62.01667	-6.766667	1	1	14	Faroese	Danish	.	Faroese	Danish	.	.	.	.	.	.	DNK	.	.	.	.	.	.
FM	FSM	583	Micronesia (Federated States of)	Micronésie (Etats fédérés de)	707	10.001	0	Pacific	Palikir	Palikir	6.916667	158.25	1	1	6	English	.	.	Chuukese	Pohnpeian	English	.	.	.	.	.	ESP	DEU	USA	JPN	.	.	.
GA	GAB	266	Gabon	Gabon	267667	194.5948	0	Africa	Libreville	Libreville	0.3833333	9.416667	1	1	25	French	.	.	Fang	French	.	.	Mbere	Punu	.	.	FRA	.	.	.	.	.	.
GB	GBR	826	United Kingdom	Royaume-Uni	244110	185.8346	0	Europe	London	Londres	51.5	-0.1666667	1	1	25	English	.	.	English	.	.	.	.	.	.	.	.	.	.	.	.	.	.
GE	GEO	268	Georgia	Géorgie	69700	99.30022	0	Asia	Tbilisi	Tbilissi	41.71667	44.81667	1	1	25	Georgian	.	.	Georgian	.	.	.	Mingrelian	.	.	.	RUS	.	.	.	TUR	.	.
GH	GHA	288	Ghana	Ghana	238538	183.7014	0	Africa	Accra	Accra	5.55	-0.25	1	1	25	English	.	.	Akan	.	.	.	English	Éwé	.	.	GBR	.	.	.	.	.	.
GI	GIB	292	Gibraltar	Gibraltar	7	0.9951369	0	Europe	Gibraltar	Gibraltar	36.13334	-5.35	1	1	1	English	Spanish	.	English	Spanish	.	.	.	.	.	.	GBR	.	.	.	ESP	.	.
GN	GIN	324	Guinea	Guinée	245857	186.4984	0	Africa	Conakry	Conakry	9.516666	-15.71667	1	1	25	French	.	.	French	Pulaar	Maninka	.	Susu	.	.	.	FRA	.	.	.	.	.	.
GP	GLP	312	Guadeloupe	Guadeloupe	1780	15.86879	0	America	Basse-Terre	Basse-Terre	16	-61.73333	1	1	25	French	.	.	French	Lesser Antillean Creole French	.	.	Virgin Islands Creole English	.	.	.	FRA	.	.	.	.	.	.
GM	GMB	270	Gambia	Gambie	11295	39.97394	0	Africa	Banjul	Banjul	13.46667	-16.65	1	1	20	English	.	.	English	Mandinka	Pulaar	.	Wolof	.	.	.	GBR	.	.	.	.	.	.
GW	GNB	624	Guinea-Bissau	Guinée-Bissau	36125	71.48875	0	Africa	Bissau	Bissau	11.86667	-15.65	1	1	14	Portuguese	.	.	Balanta	Madjank	Crioulo Upper Guinea	.	Mandinka	.	.	.	PRT	.	.	.	.	.	.
GQ	GNQ	226	Equatorial Guinea	Guinée équatoriale	28051	62.99527	0	Africa	Malabo	Malabo	3.75	8.8	1	1	16	Spanish	French	.	Fang	Spanish	.	.	Bube	.	.	.	ESP	.	.	.	.	.	.
GR	GRC	300	Greece	Grèce	131621	136.4572	0	Europe	Athens	Athènes	38	23.73333	1	1	25	Greek	.	.	Greek	.	.	.	.	.	.	.	TUR	.	.	.	.	.	.
GD	GRD	308	Grenada	Grenade	345	6.986238	0	America	Saint George's	Saint-Georges	12.06667	-61.73333	1	1	7	English	.	.	English	Windward Caribbean Creole English	.	.	.	.	.	.	GBR	.	.	.	FRA	.	.
GL	GRL	304	Greenland	Groenland	2166086	553.5688	0	America	Nuuk (Godthab)	Godthab	64.18333	-51.73333	1	1	25	Greenlandic	Danish	.	Greenlandic	.	.	.	Danish	.	.	.	DNK	.	.	.	.	.	.
GT	GTM	320	Guatemala	Guatemala	108889	124.1154	0	America	Guatemala	Guatemala	14.63333	-90.51667	1	1	25	Spanish	.	.	Spanish	.	.	.	.	.	.	.	ESP	.	.	.	.	.	.
GF	GUF	254	French Guiana	Guyane française	91000	113.4631	0	America	Cayenne	Cayenne	4.933333	-52.33333	1	1	15	French	.	.	French	.	.	.	.	.	.	.	FRA	.	.	.	.	.	.
GY	GUY	328	Guyana	Guyana	214970	174.3905	0	America	Georgetown	Georgetown	6.766667	-58.16667	1	1	25	English	.	.	English	Hindustani Caribbean	Guyanese Creole English	.	.	.	.	.	GBR	.	.	.	NLD	.	.
HK	HKG	344	Hong Kong	Hong-Kong	1092	12.42926	0	Asia	Victoria	Victoria	22.26667	114.15	1	1	7	English	Chinese	.	English	Chinese Yue	.	.	.	.	.	.	GBR	.	.	.	.	.	.
HN	HND	340	Honduras	Honduras	112088	125.9254	0	America	Tegucigalpa	Tegucigalpa	14.08333	-87.23333	1	1	25	Spanish	.	.	Spanish	.	.	.	.	.	.	.	ESP	.	.	.	.	.	.
HR	HRV	191	Croatia	Croatie	56538	89.43428	0	Europe	Zagreb	Zagreb	45.8	15.96667	1	1	25	Serbo-Croatian	.	.	Serbo-Croatian	.	.	.	.	.	.	.	AUT	.	.	.	YUG	HUN	.
HT	HTI	332	Haiti	Haïti	27750	62.65638	0	America	Port-au-Prince	Port-au-Prince	18.55	-72.33334	1	1	25	French	.	.	Haitian Creole French	.	.	.	.	.	.	.	.	.	.	.	FRA	ESP	.
HU	HUN	348	Hungary	Hongrie	93032	114.7229	1	Europe	Budapest	Budapest	47.5	19.05	1	1	25	Hungarian	.	.	Hungarian	.	.	.	.	.	.	.	.	.	.	.	.	.	.
ID	IDN	360	Indonesia	Indonésie	1933658	523.0264	0	Asia	Jakarta	Jakarta	-6.133333	106.75	1	1	25	Indonesian	.	.	Indonesian	Malay	Javanese	.	Sunda	.	.	.	NLD	.	.	.	.	.	.
IN	IND	356	India	Inde	3287590	681.9816	0	Asia	New Delhi	New Delhi	28.61667	77.21667	1	1	25	English	Hindi	.	Hindi	English	.	.	Marathi	Telugu	Bengali	.	GBR	.	.	.	.	.	.
IE	IRL	372	Ireland	Irlande	70285	99.71606	0	Europe	Dublin	Dublin	53.33333	-6.25	1	1	25	English	.	.	English	Irish	.	.	.	.	.	.	GBR	.	.	.	.	.	.
IR	IRN	364	Iran	Iran	1648100	482.8648	0	Asia	Tehran	Téhéran	35.66667	51.43333	1	1	25	Persian	.	.	Persian	Azeri	.	.	.	.	.	.	.	.	.	.	.	.	.
IQ	IRQ	368	Iraq	Iraq	437072	248.6625	0	Asia	Baghdad	Bagdad	33.33333	44.43333	1	1	25	Arabic	.	.	Arabic	Kurdish	.	.	.	.	.	.	TUR	.	.	.	GBR	.	.
IS	ISL	352	Iceland	Islande	102819	120.6064	0	Europe	Reykjavik	Reykjavik	64.15	-21.96667	1	1	25	Icelandic	.	.	Icelandic	.	.	.	.	.	.	.	DNK	.	.	.	.	.	.
IL	ISR	376	Israel	Israël	21621	55.30593	0	Asia	Tel Aviv	Tel Aviv	32.08333	34.76667	1	1	25	Hebrew	English	.	Hebrew	Arabic	English	French	Russian	.	.	.	GBR	TUR	.	.	POL	.	.
IT	ITA	380	Italy	Italie	301323	206.4667	0	Europe	Rome	Rome	41.88334	12.5	1	1	25	Italian	.	.	Italian	.	.	.	Lombard	Napoletano-Calabrese	.	.	.	.	.	.	.	.	.
JM	JAM	388	Jamaica	Jamaïque	10991	39.43233	0	America	Kingston	Kingston	17.96667	-76.8	1	1	25	English	.	.	English	.	.	.	.	.	.	.	GBR	.	.	.	.	.	.
JO	JOR	400	Jordan	Jordanie	91862	113.9992	0	Asia	Amman	Amman	31.95	35.93333	1	1	25	Arabic	.	.	Arabic	English	.	.	.	.	.	.	GBR	.	.	.	.	.	.
JP	JPN	392	Japan	Japon	377801	231.188	0	Asia	Tokyo	Tokyo	35.66667	139.75	1	1	25	Japanese	.	.	Japanese	.	.	.	.	.	.	.	.	.	.	.	.	.	.
KZ	KAZ	398	Kazakstan	Kazakstan	2717300	620.0156	1	Asia	Astana	Astana	51.17	71.47	1	0	25	Kazakh	Russian	.	Kazakh	Russian	.	.	.	.	.	.	RUS	.	.	.	.	.	.
KE	KEN	404	Kenya	Kenya	582646	287.102	0	Africa	Nairobi	Nairobi	-1.283333	36.83333	1	1	25	English	Swahili	.	English	Swahili	Gikuyu	.	Luo	Luyia	Kalenjin	Kamba	GBR	.	.	.	.	.	.
KG	KGZ	417	Kyrgyzstan	Kirghizistan	198500	167.5769	1	Asia	Bishkek	Bichkek	42.9	74.6	1	1	25	Kyrgyz	Russian	.	Kyrgyz	Russian	.	.	.	.	.	.	RUS	.	.	.	.	.	.
KH	KHM	116	Cambodia	Cambodge	181035	160.035	0	Asia	Phnom Penh	Phnom Penh	11.58333	104.9167	1	1	24	Khmer	.	.	Khmer	.	.	.	.	.	.	.	FRA	.	.	.	.	.	.
KI	KIR	296	Kiribati	Kiribati	717	10.07148	0	Pacific	Tarawa (Bairiki)	Bairiki	1.383333	173.15	1	1	25	English	.	.	English	I-Kiribati	.	.	.	.	.	.	GBR	.	.	.	.	.	.
KN	KNA	659	Saint Kitts and Nevis	Saint-Christophe-et-Niévès	269	6.168931	0	America	Basseterre	Basseterre	17.28333	-62.71667	1	1	17	English	.	.	English	Leeward Caribbean Creole English	.	.	.	.	.	.	GBR	.	.	.	.	.	.
KR	KOR	410	Korea	Corée du Sud	99484	118.6343	0	Asia	Seoul	Séoul	37.5	127	1	1	25	Korean	.	.	Korean	English	.	.	.	.	.	.	JPN	.	.	.	.	.	.
KW	KWT	414	Kuwait	Koweït	17818	50.20689	0	Asia	Kuwait	Koweït	29.33333	48	1	1	25	Arabic	.	.	Arabic	English	.	.	.	.	.	.	GBR	.	.	.	.	.	.
LA	LAO	418	Lao People's Democratic Republic	Lao, Rép. dém. Pop.	236800	183.031	1	Asia	Vientiane	Vientiane	17.98333	102.6333	1	1	23	Lao	.	.	Thai	.	.	.	Khmu	.	.	.	FRA	.	.	.	.	.	.
LB	LBN	422	Lebanon	Liban	10452	38.45329	0	Asia	Beirut	Beyrouth	33.86666	35.5	1	1	19	Arabic	French	.	Arabic	French	English	.	.	.	.	.	FRA	.	.	.	.	.	.
LR	LBR	430	Liberia	Libéria	111369	125.5209	0	Africa	Monrovia	Monrovia	6.333333	-10.76667	1	1	18	English	.	.	English	.	.	.	Bassa	Kpelle	.	.	FRA	.	.	.	.	.	.
LY	LBY	434	Libyan Arab Jamahiriya	Libye	1759540	498.9228	0	Africa	Tripoli	Tripoli	32.73333	13.11667	1	1	25	Arabic	.	.	Arabic	.	.	.	.	.	.	.	TUR	ITA	.	.	.	.	.
LC	LCA	662	Saint Lucia	Sainte-Lucie	617	9.342786	0	America	Castries	Castries	14.01667	-60.98333	1	1	12	English	.	.	English	Lesser Antillean Creole French	.	.	.	.	.	.	GBR	.	.	.	.	.	.
LK	LKA	144	Sri Lanka	Sri Lanka	65610	96.3427	0	Asia	Colombo	Colombo	6.916667	79.86667	1	1	25	Sinhala	.	.	Sinhala	.	.	.	Tamil	.	.	.	GBR	.	.	.	NLD	.	.
LS	LSO	426	Lesotho	Lesotho	30355	65.53132	1	Africa	Maseru	Maseru	-29.31667	27.48333	1	1	11	English	Sesotho	.	English	Sesotho	.	.	.	.	.	.	GBR	.	.	.	.	.	.
LT	LTU	440	Lithuania	Lituanie	65300	96.11483	0	Europe	Vilnius	Vilnius	54.68333	25.31667	1	1	25	Lithuanian	.	.	Lithuanian	.	.	.	.	.	.	.	RUS	.	.	.	.	.	.
LU	LUX	442	Luxembourg	Luxembourg	2586	19.12705	1	Europe	Luxembourg	Luxembourg	49.6	6.15	1	1	25	French	German	Luxembourgish	Luxembourgish	.	.	.	.	.	.	.	NLD	.	.	.	.	.	.
LV	LVA	428	Latvia	Lettonie	64589	95.59013	0	Europe	Riga	Riga	56.95	24.1	1	1	25	Latvian	.	.	Latvian	.	.	.	.	.	.	.	RUS	.	.	.	SWE	.	.
MO	MAC	446	Macau (Aomen)	Macao (Aomen)	25	1.880632	0	Asia	Aomen	Aomen	22.27	113.56	1	1	.	Portuguese	Chinese	.	Portuguese	Chinese Yue	.	.	.	.	.	.	PRT	.	.	.	.	.	.
MA	MAR	504	Morocco	Maroc	710850	317.1194	0	Africa	Rabat	Rabat	34.03333	-6.85	1	1	25	Arabic	French	.	Arabic	French	.	.	Tachelhit	Tamazghit	.	.	FRA	.	.	.	.	.	.
MD	MDA	498	Moldova, Rep.of	Moldavie	33700	69.04763	0	Europe	Chisinau	Chisinau	47	28.83333	1	1	25	Romanian	.	.	Romanian	.	.	.	Bulgarian	.	.	.	RUS	.	.	.	.	.	.
MG	MDG	450	Madagascar	Madagascar	587041	288.1828	0	Africa	Antananarivo	Tananarive	-18.86667	47.5	1	1	25	French	.	.	Malagasy	French	.	.	.	.	.	.	FRA	.	.	.	.	.	.
MV	MDV	462	Maldives	Maldives	298	6.492948	0	Asia	Male	Malé	4.166667	73.46667	1	1	25	Maldivian	.	.	Maldivian	.	.	.	.	.	.	.	GBR	.	.	.	.	.	.
MX	MEX	484	Mexico	Mexique	1967210	527.5446	0	America	Mexico (Distrito Federal)	Mexico	19.41667	-99.16666	1	1	25	Spanish	.	.	Spanish	.	.	.	.	.	.	.	ESP	.	.	.	.	.	.
MH	MHL	584	Marshall Islands	Marshall	181	5.060263	0	Pacific	Majuro	Delap-Uliga-Darrit	7.15	171.2	1	1	3	English	.	.	English	Marshallese	.	.	.	.	.	.	.	.	.	.	.	.	.
MK	MKD	807	Macedonia (the former Yugoslav Rep. of)	Macédoine	25713	60.3129	1	Europe	Skopje	Skopje	42	21.46667	1	1	25	Macedonian	.	.	Macedonian	.	.	.	Albanian	.	.	.	TUR	.	.	.	YUG	.	.
ML	MLI	466	Mali	Mali	1240142	418.8606	1	Africa	Bamako	Bamako	12.66667	-7.983333	1	1	25	French	.	.	Bambara	.	.	.	Fulfulde	Senoufo	.	.	FRA	.	.	.	.	.	.
MT	MLT	470	Malta	Malte	316	6.686169	0	Europe	Valletta	La Valette	35.9	14.53333	1	1	25	English	.	.	Maltese	English	.	.	.	.	.	.	GBR	.	.	.	.	.	.
MM	MMR	104	Burma	Birmanie	678500	309.8195	0	Asia	Rangoon	Rangoon	16.78333	96.16666	1	1	25	Burmese	.	.	Burmese	.	.	.	.	.	.	.	GBR	.	.	.	IND	.	.
MN	MNG	496	Mongolia	Mongolie	1565500	470.6091	1	Asia	Ulaanbaatar	Oulan-Bator	47.9	106.8667	1	1	25	Mongolian	.	.	Mongolian	.	.	.	.	.	.	.	CHN	.	.	.	.	.	.
MP	MNP	580	Northern Mariana Islands	Îles Mariannes du Nord	477	8.214725	0	Pacific	Saipan	Saipan	15.2	145.75	1	1	15	English	.	.	English	Chamorro	.	.	.	.	.	.	ESP	DEU	USA	JPN	.	.	.
MZ	MOZ	508	Mozambique	Mozambique	801590	336.7518	0	Africa	Maputo	Maputo	-25.96667	32.58333	1	1	25	Portuguese	.	.	Macua	Portuguese	.	.	Tsonga	.	.	.	PRT	.	.	.	.	.	.
MR	MRT	478	Mauritania	Mauritanie	1030700	381.8563	0	Africa	Nouakchott	Nouakchott	18.15	-15.96667	1	1	20	Arabic	.	.	Hassaniya Arabic	.	.	.	.	.	.	.	FRA	.	.	.	.	.	.
MS	MSR	500	Montserrat	Montserrat	102	3.79869	0	America	Plymouth	Plymouth	16.7	-62.21667	1	1	.	English	.	.	English	Leeward Caribbean Creole English	.	.	.	.	.	.	GBR	.	.	.	.	.	.
MQ	MTQ	474	Martinique	Martinique	1100	12.4747	0	America	Fort-de-France	Fort-de-France	14.6	-61.08333	1	1	21	French	.	.	French	Lesser Antillean Creole French	.	.	.	.	.	.	FRA	.	.	.	.	.	.
MU	MUS	480	Mauritius	Maurice	2045	17.00907	0	Africa	Port Louis	Port Louis	-20.16667	57.5	1	1	25	English	French	.	Morisyen	French	.	.	English	.	.	.	GBR	.	.	.	FRA	NLD	.
MW	MWI	454	Malawi	Malawi	118484	129.4684	1	Africa	Lilongwe	Lilongwe	-13.96667	33.81667	1	1	25	English	.	.	Chichewa	.	.	.	Lomwé	Yao	English	.	GBR	.	.	.	.	.	.
MY	MYS	458	Malaysia	Malaisie	329758	215.9889	0	Asia	Kuala Lumpur	Kuala Lumpur	3.133333	101.7	1	1	25	Malay	Chinese	.	Malay	Chinese Min Nan	.	.	Tamoul	Chinese Yue	Chinese Hakka	.	GBR	.	.	.	.	.	.
NA	NAM	516	Namibia	Namibie	825518	341.741	0	Africa	Windhoek	Windhoeck	-22.56667	17.1	1	1	25	English	.	.	English	Kwanyama	.	.	Afrikaans	.	.	.	DEU	ZAF	.	.	.	.	.
NC	NCL	540	New Caledonia	Nouvelle-Calédonie	19060	51.92724	0	Pacific	Noumea	Nouméa	-22.26667	166.45	1	1	25	French	.	.	French	.	.	.	.	.	.	.	FRA	.	.	.	.	.	.
NE	NER	562	Niger	Niger	1267000	423.372	1	Africa	Niamey	Niamey	13.53333	2.083333	1	1	25	French	Arabic	.	Hausa	Zarma	French	.	.	.	.	.	FRA	.	.	.	.	.	.
NF	NFK	574	Norfolk Island	Île Norfolk	35	2.225194	0	Pacific	Kingston	Kingston	-29.05	167.9667	1	1	1	English	.	.	English	.	.	.	.	.	.	.	.	.	.	.	GBR	.	.
NG	NGA	566	Nigeria	Nigéria	923768	361.5058	0	Africa	Lagos	Lagos	6.45	3.466667	2	1	25	English	.	.	Yorouba	Hausa	English	.	Igbo	.	.	.	GBR	.	.	.	.	.	.
NI	NIC	558	Nicaragua	Nicaragua	130670	135.9633	0	America	Managua	Managua	12.1	-86.3	1	1	25	Spanish	.	.	Spanish	.	.	.	.	.	.	.	ESP	.	.	.	.	.	.
NU	NIU	570	Niue	Nioué	260	6.064856	0	Pacific	Alofi	Alofi	-19.01667	-169.9167	1	1	13	Niuean	English	.	Niuean	English	.	.	.	.	.	.	GBR	NZL	.	.	.	.	.
NL	NLD	528	Netherlands	Pays-Bas	41863	76.95715	0	Europe	Amsterdam	Amsterdam	52.35	4.9	1	1	25	Dutch	.	.	Dutch	.	.	.	.	.	.	.	.	.	.	.	ESP	.	.
NO	NOR	578	Norway	Norvège	323752	214.0129	0	Europe	Oslo	Oslo	59.91667	10.75	1	1	25	Norwegian	.	.	Norwegian	.	.	.	.	.	.	.	.	.	.	.	DNK	.	.
NP	NPL	524	Nepal	Népal	147181	144.2978	1	Asia	Kathmandu	Katmandou	27.7	85.31667	1	1	25	Nepali	.	.	Nepali	.	.	.	Maithili	.	.	.	.	.	.	.	.	.	.
NR	NRU	520	Nauru	Nauru	21	1.723628	0	Pacific	Yaren	Yaren	-0.5333334	166.9167	1	1	1	Nauruan	English	.	Nauruan	English	.	.	.	.	.	.	GBR	DEU	AUS	.	JPN	.	.
NZ	NZL	554	New Zealand	Nouvelle-Zélande	268676	194.9612	0	Pacific	Wellington	Wellington	-44.28333	174.7833	1	1	25	English	.	.	English	.	.	.	.	.	.	.	GBR	.	.	.	.	.	.
OM	OMN	512	Oman	Oman	212379	173.3363	0	Asia	Muscat	Mascate	23.61667	58.63334	1	1	25	Arabic	.	.	Arabic	.	.	.	Balochi Southern	.	.	.	.	.	.	.	ESP	.	.
PK	PAK	586	Pakistan	Pakistan	882872	353.4131	0	Asia	Islamabad	Islamabad	33.66667	73.13333	1	1	25	Urdu	Sindhi	English	Urdu	Punjabi	English	Sindhi	.	.	.	.	GBR	.	.	.	.	.	.
PS	PAL	931	Palestine	Palestine	6256	29.74967	0	Asia	Gaza	Gaza	31.53	34.44	1	1	25	Arabic	.	.	Arabic	.	.	.	.	.	.	.	GBR	TUR	.	.	.	.	.
PA	PAN	591	Panama	Panama	75648	103.4505	0	America	Panama	Panama	8.95	-79.5	1	1	25	Spanish	.	.	Spanish	.	.	.	.	.	.	.	ESP	.	.	.	COL	.	.
PN	PCN	612	Pitcairn	Pitcairn	47	2.578593	0	Pacific	Adamstown	Adamstown	-25.06667	-130.0833	1	1	.	English	.	.	English	.	.	.	.	.	.	.	GBR	.	.	.	.	.	.
PE	PER	604	Peru	Pérou	1285216	426.4046	0	America	Lima	Lima	-12.1	-77.05	1	1	25	Spanish	.	.	Spanish	.	.	.	Quecha	.	.	.	ESP	.	.	.	.	.	.
PH	PHL	608	Philippines	Philippines	300000	206.0129	0	Asia	Manila	Manille	14.61667	120.9667	1	1	25	English	.	.	English	Filipino	Cebuano	.	Hiligaynon	Ilocano	.	.	ESP	USA	.	.	.	.	.
PW	PLW	585	Palau	Palaos	487	8.300385	0	Pacific	Koror	Koror	7.333333	134.4833	1	1	17	English	.	.	English	Palauan	.	.	.	.	.	.	GBR	DEU	USA	JPN	.	.	.
PG	PNG	598	Papua New Guinea	Papouasie-Nouvelle-Guinée	462840	255.8876	0	Pacific	Port Moresby	Port Moresby	-9.5	147.1167	1	1	25	English	Hiri Motu	Tok Pisin	Tok Pisin	.	.	.	Motu	English	.	.	GBR	DEU	AUS	.	.	.	.
PL	POL	616	Poland	Pologne	312685	210.3233	0	Europe	Warsaw	Varsovie	52.25	21	1	1	25	Polish	.	.	Polish	.	.	.	.	.	.	.	DEU	.	.	.	RUS	.	.
PR	PRI	630	Puerto Rico	Porto Rico	9104	35.88805	0	America	San Juan	San Juan	18.44	-66.13	1	1	25	English	Spanish	.	English	Spanish	.	.	.	.	.	.	ESP	USA	.	.	.	.	.
KP	PRK	408	Korea, Dem. People's Rep. of	Corée du Nord	120538	130.5858	0	Asia	Pyongyang	Pyongyang	39	125.7833	1	1	15	Korean	.	.	Korean	.	.	.	.	.	.	.	JPN	.	.	.	.	.	.
PT	PRT	620	Portugal	Portugal	92389	114.3257	0	Europe	Lisbon	Lisbonne	38.73333	-9.133333	1	1	25	Portuguese	.	.	Portuguese	.	.	.	.	.	.	.	.	.	.	.	.	.	.
PY	PRY	600	Paraguay	Paraguay	406752	239.8826	1	America	Asuncion	Asuncion	-25.25	-57.66667	1	1	25	Spanish	.	.	Guarani	Spanish	.	.	.	.	.	.	ESP	.	.	.	.	.	.
PF	PYF	258	French Polynesia	Polynésie française	4167	24.27983	0	Pacific	Papeete	Papeete	-17.53333	-149.5667	1	1	25	French	.	.	French	Tahitian	.	.	Tuamotan	.	.	.	FRA	.	.	.	.	.	.
QA	QAT	634	Qatar	Qatar	11437	40.22443	0	Asia	Doha	Doha	25.25	51.53333	1	1	13	Arabic	Persian	.	Arabic	Persian	.	.	.	.	.	.	GBR	.	.	.	.	.	.
RE	REU	638	Reunion	Réunion	2517	18.87015	0	Africa	Saint-Denis	Saint-Denis	-20.86667	55.46667	1	1	23	French	.	.	French	Tamoul	Réunion Creole French	.	.	.	.	.	FRA	.	.	.	.	.	.
RO	ROM	642	Romania	Roumanie	238391	183.6448	0	Europe	Bucharest	Bucarest	44.41667	26.11667	1	1	25	Romanian	.	.	Romanian	.	.	.	Hungarian	.	.	.	.	.	.	.	TUR	AUT	HUN
RU	RUS	643	Russian Federation	Russie	17075400	1554.244	0	Asia	Moscow	Moscou	55.75	37.7	1	1	25	Russian	.	.	Russian	.	.	.	.	.	.	.	.	.	.	.	.	.	.
RW	RWA	646	Rwanda	Rwanda	26338	61.0415	1	Africa	Kigali	Kigali	-1.933333	30.06667	1	1	12	French	English	Rwanda	Rwanda	English	.	.	French	.	.	.	BEL	DEU	.	.	.	.	.
SA	SAU	682	Saudi Arabia	Arabie saoudite	2153168	551.9157	0	Asia	Riyadh	Riyad	24.65	46.76667	1	1	25	Arabic	.	.	Arabic	.	.	.	.	.	.	.	.	.	.	.	.	.	.
SD	SDN	729	Sudan	Soudan	2505813	595.399	0	Africa	Khartoum	Khartoum	15.55	32.53333	1	1	25	Arabic	.	.	Arabic	.	.	.	.	.	.	.	GBR	EGY	.	.	.	.	.
SN	SEN	686	Senegal	Sénégal	196722	166.8247	0	Africa	Dakar	Dakar	14.63333	-17.45	1	1	25	French	.	.	French	Wolof	Pulaar	.	Serer-Sine	.	.	.	FRA	.	.	.	.	.	.
SG	SGP	702	Singapore	Singapour	646	9.559828	0	Asia	Singapore	Singapour	1.283333	103.85	1	1	1	English	Chinese	.	English	Chinese Min Nan	.	.	Chinese Yue	Malay	.	.	GBR	.	.	.	.	.	.
SH	SHN	654	Saint Helena	Sainte-Hélène	410	7.615979	0	Africa	Jamestown	Jamestown	-15.91667	-5.7	1	1	4	English	.	.	English	.	.	.	.	.	.	.	GBR	.	.	.	.	.	.
SB	SLB	90	Solomon Islands	Îles Salomon	29785	64.91314	0	Pacific	Honiara	Honiara	-9.466666	159.95	1	1	9	English	.	.	Solomons Pidgin	.	.	.	.	.	.	.	GBR	.	.	.	.	.	.
SL	SLE	694	Sierra Leone	Sierra Leone	73326	101.8504	0	Africa	Freetown	Freetown	8.5	-13.28333	1	1	25	English	.	.	English	.	.	.	.	.	.	.	GBR	.	.	.	.	.	.
SV	SLV	222	El Salvador	Salvador	21041	54.55907	0	America	San Salvador	San Salvador	13.66667	-89.16666	1	1	25	Spanish	.	.	Spanish	.	.	.	.	.	.	.	ESP	.	.	.	.	.	.
SM	SMR	674	San Marino	Saint-Marin	61	2.937641	0	Europe	Serravalle	Serravalle	43.95	12.49	1	1	9	Italian	.	.	Italian	Emiliano-Romagnolo	.	.	.	.	.	.	.	.	.	.	.	.	.
SO	SOM	706	Somalia	Somalie	637657	300.3498	0	Africa	Mogadishu	Muqdisho (Mogadiscio)	2.033333	45.35	1	1	25	Somali	English	Arabic	Somali	.	.	.	.	.	.	.	GBR	ITA	.	.	.	.	.
PM	SPM	666	St. Pierre and Miquelon	Saint-Pierre-et-Miquelon	242	5.851153	0	America	Saint Pierre	Saint-Pierre	46.66667	-56.16667	1	1	2	French	.	.	French	.	.	.	.	.	.	.	FRA	.	.	.	.	.	.
ST	STP	678	Sao Tome and Principe	Sao Tomé-et-Principe	964	11.6781	0	Africa	Sao Tome	Sao Tomé	0.2	6.716667	1	1	6	Portuguese	.	.	Portuguese	Sãotomense	.	.	.	.	.	.	PRT	.	.	.	.	.	.
SR	SUR	740	Suriname	Suriname	163820	152.236	0	America	Paramaribo	Paramaribo	5.866667	-55.23333	1	1	14	Dutch	Hindi	.	Dutch	Hindustani Caribbean	Sranan	.	Javanese Caribbean	.	.	.	NLD	.	.	.	.	.	.
SK	SVK	703	Slovakia	Slovaquie	49036	83.2897	1	Europe	Bratislava	Bratislava	48.16667	17.16667	1	1	25	Slovak	.	.	Slovak	.	.	.	Hungarian	.	.	.	HUN	.	.	.	.	.	.
SI	SVN	705	Slovenia	Slovénie	20256	53.53165	0	Europe	Ljubljana	Ljubljana	46.06667	14.5	1	1	25	Slovenian	.	.	Slovenian	.	.	.	.	.	.	.	AUT	.	.	.	YUG	HUN	.
SE	SWE	752	Sweden	Suède	449964	252.3032	0	Europe	Stockholm	Stockholm	59.33333	18.08333	1	1	25	Swedish	.	.	Swedish	.	.	.	Skane	.	.	.	.	.	.	.	.	.	.
SZ	SWZ	748	Swaziland	Swaziland	17364	49.56313	1	Africa	Mbabane	Mbabane	-26.33333	31.13333	1	1	25	Swati	English	.	Swati	.	.	.	.	.	.	.	GBR	.	.	.	.	.	.
SC	SYC	690	Seychelles	Seychelles	455	8.02305	0	Africa	Victoria	Victoria	-4.633333	55.46667	1	1	5	English	French	.	Seselwa Creole French	French	English	.	.	.	.	.	GBR	FRA	.	.	.	.	.
SY	SYR	760	Syrian Arab Republic	Syrie	184004	161.342	0	Asia	Damascus	Damas	33.5	36.31667	1	1	25	Arabic	.	.	Arabic	.	.	.	.	.	.	.	FRA	TUR	.	.	.	.	.
TC	TCA	796	Turks and Caicos Islands	Îles Turks et Caïques	430	7.799523	0	America	Grand Turk (Cockburn Town)	Grand Turk (Cockburn Town)	21.46667	-71.13333	1	1	2	English	.	.	English	Turks And Caicos Creole English	.	.	.	.	.	.	GBR	.	.	.	.	.	.
TD	TCD	148	Chad	Tchad	1284005	426.2036	1	Africa	N'Djamena	Ndjamena	12.16667	14.98333	1	1	25	French	Arabic	.	Arabic	.	.	.	Ngambay	.	.	.	FRA	.	.	.	.	.	.
TG	TGO	768	Togo	Togo	56785	89.62943	0	Africa	Lome	Lomé	6.166667	1.35	1	1	25	French	.	.	French	Éwé	.	.	Kabiyé	.	.	.	FRA	.	.	.	.	.	.
TH	THA	764	Thailand	Thaïlande	513115	269.427	0	Asia	Bangkok	Bangkok	13.73333	100.5	1	1	25	Thai	.	.	Thai	.	.	.	.	.	.	.	.	.	.	.	.	.	.
TJ	TJK	762	Tajikistan	Tadjikistan	143095	142.2807	1	Asia	Dushanbe	Douchanbé	38.63334	68.85	1	1	25	Tajik	.	.	Tajik	.	.	.	.	.	.	.	RUS	.	.	.	.	.	.
TK	TKL	772	Tokelau	Tokelaou	10	1.189416	0	Pacific	N.A.	N.A.	-9	-172	1	1	3	Tokelauan	English	.	Tokelauan	English	.	.	.	.	.	.	GBR	NZL	.	.	.	.	.
TM	TKM	795	Turkmenistan	Turkménistan	488100	262.7775	1	Asia	Ashgabat	Achgabat	37.95	58.38334	1	1	25	Turkmen	.	.	Turkmen	.	.	.	.	.	.	.	RUS	.	.	.	.	.	.
TP	TMP	626	East Timor	Timor Oriental	14874	45.872	0	Asia	Dili	Dili	-8.57	125.58	1	1	19	Tetum	Portuguese	.	Tetum	Mambae	.	.	.	.	.	.	PRT	IDN	.	.	IDN	.	.
TO	TON	776	Tonga	Tonga	748	10.2869	0	Pacific	Nuku'alofa	Nuku'alofa	-21.15	-175.2333	1	1	9	Tongan	English	.	Tongan	.	.	.	.	.	.	.	GBR	.	.	.	.	.	.
TT	TTO	780	Trinidad and Tobago	Trinité-et-Tobago	5130	26.93968	0	America	Port-of-Spain	Port of Spain	10.63333	-61.51667	1	1	22	English	.	.	English	.	.	.	Lesser Antillean Creole French	.	.	.	GBR	.	.	.	.	.	.
TN	TUN	788	Tunisia	Tunisie	164150	152.3892	0	Africa	Tunis	Tunis	36.83333	10.21667	1	1	25	Arabic	French	.	Arabic	.	.	.	.	.	.	.	FRA	TUR	.	.	.	.	.
TR	TUR	792	Turkey	Turquie	780576	332.3085	0	Europe	Istambul	Istambul	41.03333	28.95	0	1	25	Turkish	.	.	Turkish	.	.	.	Kurmanji	.	.	.	.	.	.	.	.	.	.
TV	TUV	798	Tuvalu	Tuvalu	26	1.917876	0	Pacific	Fongafale	Fongafale	-8.5	179.2	1	1	8	Tuvaluan	.	.	Tuvaluan	.	.	.	.	.	.	.	GBR	.	.	.	.	.	.
TW	TWN	158	Taiwan	Taïwan	35875	71.24096	0	Asia	Taipei	Taipeh	25.08333	121.5333	1	1	25	Chinese	.	.	Chinese Hakka	Chinese Mandarin	Chinese Min Nan	.	.	.	.	.	JPN	.	.	.	CHN	.	.
TZ	TZA	834	Tanzania, United Rep. of	Tanzanie	945090	365.6541	0	Africa	Dar es Salaam	Dar es Salaam	-6.85	39.3	2	1	25	English	Swahili	.	Swahili	.	.	.	Sukuma	.	.	.	GBR	.	.	.	.	.	.
UG	UGA	800	Uganda	Ouganda	241038	184.6616	1	Africa	Kampala	Kampala	0.3333333	32.58333	1	1	25	English	.	.	Ganda	.	.	.	English	.	.	.	GBR	.	.	.	.	.	.
UA	UKR	804	Ukraine	Ukraine	603677	292.2376	0	Europe	Kiev (Kyyiv)	Kiev	50.41667	30.5	1	1	25	Ukrainian	.	.	Ukrainian	.	.	.	.	.	.	.	RUS	.	.	.	.	.	.
UY	URY	858	Uruguay	Uruguay	176215	157.8902	0	America	Montevideo	Montevideo	-34.91667	-56.16667	1	1	25	Spanish	.	.	Spanish	.	.	.	.	.	.	.	ESP	.	.	.	BRA	.	.
US	USA	840	United States of America	Etats-Unis d'Amérique	9529106	1161.074	0	America	Washington, DC	Washington	38.867	-77	1	0	25	English	.	.	English	.	.	.	Spanish	.	.	.	GBR	FRA	ESP	.	.	.	.
UZ	UZB	860	Uzbekistan	Ouzbékistan	447400	251.5833	1	Asia	Tashkent (Toshkent)	Tachkent	41.26667	69.21667	1	1	25	Uzbek	.	.	Uzbek	.	.	.	.	.	.	.	RUS	.	.	.	.	.	.
VC	VCT	670	Saint Vincent and the Grenadines	Saint-Vincent-et-les Grenadines	389	7.418372	0	America	Kingstown	Kingstown	13.2	-61.23333	1	1	10	English	.	.	English	Windward Caribbean Creole English	.	.	.	.	.	.	GBR	.	.	.	.	.	.
VE	VEN	862	Venezuela	Venezuela	911930	359.182	0	America	Caracas	Caracas	10.58333	-66.93333	1	1	25	Spanish	.	.	Spanish	.	.	.	.	.	.	.	ESP	.	.	.	.	.	.
VG	VGB	92	British Virgin Islands	Îles Vierges britanniques	153	4.652427	0	America	Road Town	Roadtown	18.45	-64.61667	1	1	6	English	.	.	English	Virgin Islands Creole English	.	.	.	.	.	.	GBR	.	.	.	.	.	.
VN	VNM	704	Viet Nam	Viet Nam	331114	216.4326	0	Asia	Hanoi	Hanoï	21.01667	105.8667	1	1	25	Vietnamese	.	.	Vietnamese	.	.	.	.	.	.	.	FRA	.	.	.	.	.	.
VU	VUT	548	Vanuatu	Vanuatu	14763	45.70052	0	Pacific	Port-Vila	Port-Vila	-17.75	168.3	1	1	8	English	French	Bismala	English	French	Bismala	.	.	.	.	.	GBR	FRA	.	.	.	.	.
WF	WLF	876	Wallis and Futuna	Îles Wallis et Futuna	274	6.225999	0	Pacific	Mata-Utu (on Ile Uvea)	Mata-Utu (on Ile Uvea)	-13.3	-176.2	1	1	1	French	.	.	French	.	.	.	.	.	.	.	FRA	.	.	.	.	.	.
WS	WSM	882	Samoa	Samoa	2842	20.05145	0	Pacific	Apia	Apia	-13.8	171.75	1	1	11	Samoan	English	.	Samoan	English	.	.	.	.	.	.	DEU	NZL	.	.	.	.	.
YE	YEM	887	Yemen	Yémen	547244	278.243	0	Asia	Sanaa	Sanaa	15.4	44.23333	1	1	25	Arabic	.	.	Arabic	.	.	.	.	.	.	.	GBR	TUR	.	.	.	.	.
YU	YUG	499	Serbia and Montenegro	Serbie et Monténégro (ex-Yougoslavie)	102173	120.227	0	Europe	Belgrade	Belgrade	44.83333	20.5	1	1	25	Serbo-Croatian	.	.	Serbo-Croatian	.	.	.	Albanian	.	.	.	TUR	.	.	.	.	.	.
ZA	ZAF	710	South Africa	Afrique du Sud	1219912	415.4302	0	Africa	Pretoria	Pretoria	-25.73	28.22	1	0	25	English	.	.	Zoulou	Xhosa	English	.	Afrikaans	Shoto	.	.	GBR	NLD	.	.	.	.	.
ZR	ZAR	180	Congo (Democratic Republic of the)	Congo, Rép. dém. du	2345410	576.0275	0	Africa	Kinshasa	Kinshasa	-4.3	15.3	1	1	25	French	.	.	Swahili	Lingala	.	.	Kikongo	Luba-Kasai	French	.	BEL	.	.	.	.	.	.
ZM	ZMB	894	Zambia	Zambie	752614	326.3022	1	Africa	Lusaka	Lusaka	-15.46667	28.26667	1	1	25	English	.	.	English	.	.	.	Nyanja	Tonga	.	.	GBR	.	.	.	.	.	.
ZW	ZWE	716	Zimbabwe	Zimbabwe	390759	235.1193	1	Africa	Harare	Harare	-17.83333	31.05	1	1	25	English	.	.	Shona	English	.	.	Ndebele	.	.	.	GBR	.	.	.	.	.	.
