# Supplementary material for: Recommended distances for physical distancing during COVID-19 pandemics reveal cultural connections between countries
Source: PLoS One. 2023 Dec 15;18(12):e0289998. doi: 10.1371/journal.pone.0289998 (PMC10723704; doi:10.1371/journal.pone.0289998)
Supplement: S1 File — (ZIP) [file pone.0289998.s005.zip › Currency.csv]

c	Country	Currency
n	Anguilla	Eastern Caribbean dollar
151	Antigua and Barbuda	Eastern Caribbean dollar
160	Dominica	Eastern Caribbean dollar
162	Grenada	Eastern Caribbean dollar
n	Montserrat	Eastern Caribbean dollar
170	Saint Kitts and Nevis	Eastern Caribbean dollar
171	Saint Lucia	Eastern Caribbean dollar
173	Saint Vincent and the Grenadines	Eastern Caribbean dollar
275	Austria	Euro
276	Belgium	Euro
94	Cyprus	Euro
246	Estonia	Euro
248	Finland	Euro
277	France	Euro
278	Germany	Euro
263	Greece	Euro
250	Ireland	Euro
265	Italy	Euro
252	Latvia	Euro
253	Lithuania	Euro
280	Luxembourg	Euro
266	Malta	Euro
282	Netherlands	Euro
269	Portugal	Euro
241	Slovakia	Euro
272	Slovenia	Euro
273	Spain	Euro
214	Kiribati	Australian Dollars
217	Nauru	Australian Dollars
n	Tuvalu	Australian Dollars
203	Australia	Australian Dollars
289	United States	United States dollar
n	Ecuador	United States dollar
181	El Salvador	United States dollar
186	Panama	United States dollar
215	Marshall Islands	United States dollar
216	Federated States of Micronesia	United States dollar
219	Palau	United States dollar
146	Timor-Leste	United States dollar
60	Lesotho	South African rand
61	Namibia	South African rand
62	South Africa	South African rand
59	Eswatini	South African rand
64	Benin	CFA franc
65	Burkina Faso	CFA franc
67	Côte d'Ivoire	CFA franc
71	Guinea-Bissau	CFA franc
73	Mali	CFA franc
75	Niger	CFA franc
78	Senegal	CFA franc
80	Togo	CFA franc
49	Cameroon	CFA franc
50	Central Africa Republic	CFA franc
51	Chad	CFA franc
53	Republic of the Congo	CFA franc
54	Equatorial Guinea	CFA franc
55	Gabon	CFA franc
