# Supplementary material for: Recommended distances for physical distancing during COVID-19 pandemics reveal cultural connections between countries
Source: PLoS One. 2023 Dec 15;18(12):e0289998. doi: 10.1371/journal.pone.0289998 (PMC10723704; doi:10.1371/journal.pone.0289998)
Supplement: S1 File — (ZIP) [file pone.0289998.s005.zip › SARS.csv]

Areas	Total
Australia	6
Canada	251
China	5327
Hong Kong	1755
Taiwan	346
France	7
Germany	9
India	3
Indonesia	2
Italy	4
Kuwait	1
Malaysia	5
Mongolia	9
New Zealand	1
Philippines	14
Ireland	1
Republic of Korea	3
Romania	1
Russian Federation	1
Singapore	238
South Africa	1
Spain	1
Sweden	5
Switzerland	1
Thailand	9
United Kingdom	4
United States of America	27
Viet Nam	63
	1087456.544
